# Supplementary material for: Control of nongenetic heterogeneity in growth rate and stress tolerance of Saccharomyces cerevisiae by cyclic AMP-regulated transcription factors
Source: PLoS Genet. 2018 Nov 2;14(11):e1007744. doi: 10.1371/journal.pgen.1007744 (PMC6241136; doi:10.1371/journal.pgen.1007744)
Supplement: S2 File — (CSV) [file pgen.1007744.s008.csv]

image.field	cell.id.within.field	cytoplasm.mean.intensity	cytoplasm.median.intensity	cytoplasm.upperquartile.intensity	nucleus.mean.intensity	nucleus.median.intensity	nucleus.upperquartile.intensity	condition	relative.nuclear.Msn2
1	1	0.106103087	0.10600879	0.111382514	0.114686546	0.115534931	0.120175868	SC	1.089861802
1	2	0.101469093	0.101123594	0.10649731	0.111754289	0.112359554	0.11773327	SC	1.11111116
1	3	0.103960529	0.103566192	0.108939908	0.109905591	0.109916955	0.115290672	SC	1.061320813
1	4	0.105938124	0.10600879	0.111382514	0.115001605	0.114802152	0.120664388	SC	1.082949362
1	5	0.103276893	0.103077672	0.108451389	0.108468237	0.107962869	0.114313632	SC	1.047393355
1	6	0.103168576	0.103077672	0.108451389	0.109019297	0.109428436	0.114313632	SC	1.061611433
1	7	0.105395207	0.105031751	0.110893995	0.106276781	0.105520271	0.110527605	SC	1.004651162
1	8	0.102564476	0.102589153	0.107474349	0.109555491	0.109916955	0.114924282	SC	1.071428628
1	9	0.10456944	0.104543231	0.109916955	0.112080706	0.111871034	0.118710309	SC	1.070093514
1	10	0.104285634	0.103566192	0.109428436	0.115808796	0.114802152	0.124328285	SC	1.108490615
1	11	0.103506194	0.103566192	0.108451389	0.107117948	0.10649731	0.111871034	SC	1.028301881
1	12	0.102331055	0.102100633	0.107474349	0.112033187	0.112359554	0.11773327	SC	1.10047852
1	13	0.103648115	0.103566192	0.108939908	0.114164632	0.114802152	0.119687349	SC	1.108490615
1	14	0.10671684	0.10649731	0.112359554	0.114869147	0.114802152	0.120664388	SC	1.077981705
1	15	0.103836083	0.103566192	0.108939908	0.11116502	0.111382514	0.11724475	SC	1.075471754
1	16	0.100405544	0.100146554	0.105031751	0.107751036	0.108451389	0.114191502	SC	1.082926811
1	17	0.104907262	0.104543231	0.109916955	0.109895284	0.109916955	0.115779191	SC	1.051401929
1	18	0.104776507	0.104543231	0.109428436	0.112147056	0.111382514	0.1178554	SC	1.065420618
1	19	0.10536784	0.105520271	0.109916955	0.110865255	0.110405475	0.114802152	SC	1.046296357
1	20	0.105852414	0.105520271	0.110893995	0.110766124	0.110405475	0.116023451	SC	1.046296357
1	21	0.104395321	0.104054712	0.109916955	0.107167139	0.107474349	0.112359554	SC	1.032863843
1	22	0.104170643	0.104054712	0.109916955	0.113177291	0.112848073	0.11773327	SC	1.084507096
1	23	0.106835317	0.10649731	0.112359554	0.116341129	0.115779191	0.122618467	SC	1.087156015
1	24	0.104934867	0.104543231	0.109916955	0.113227641	0.113336593	0.118710309	SC	1.084112203
1	25	0.104700593	0.104543231	0.109916955	0.115999811	0.115046412	0.121641427	SC	1.10046734
1	26	0.104171566	0.104054712	0.108939908	0.111207458	0.111382514	0.116267711	SC	1.070422592
1	27	0.103756064	0.104054712	0.108939908	0.107860212	0.107474349	0.113580853	SC	1.032863843
1	28	0.101821388	0.101612113	0.10698583	0.109903381	0.108939908	0.115290672	SC	1.072115369
1	29	0.104687935	0.104543231	0.109916955	0.1129795	0.112848073	0.118710309	SC	1.079439307
1	30	0.100433858	0.100146554	0.105520271	0.112889209	0.111871034	0.116878361	SC	1.117073219
1	31	0.104375629	0.104054712	0.109428436	0.111974372	0.112848073	0.11822179	SC	1.084507096
1	32	0.106419024	0.10649731	0.111382514	0.112634569	0.111871034	0.118832439	SC	1.050458775
1	33	0.106268699	0.10600879	0.111382514	0.122524777	0.123106986	0.129457742	SC	1.161290359
1	34	0.104381264	0.104543231	0.109428436	0.111460674	0.111382514	0.118588179	SC	1.065420618
1	35	0.111208714	0.111382514	0.11724475	0.123410954	0.122618467	0.129457742	SC	1.100877166
1	36	0.104092842	0.104054712	0.108939908	0.118793774	0.118710309	0.126038104	SC	1.140845112
1	37	0.107719585	0.107474349	0.112848073	0.116775549	0.115779191	0.122007817	SC	1.077272781
1	38	0.108783808	0.108451389	0.114313632	0.119462048	0.119931608	0.125549585	SC	1.105855903
1	39	0.103091351	0.103077672	0.107962869	0.115170418	0.114557892	0.121763557	SC	1.111374456
1	40	0.101484348	0.101612113	0.10600879	0.110102252	0.110161215	0.115290672	SC	1.08413467
1	41	0.09935862	0.099169515	0.104543231	0.110013326	0.110405475	0.115412802	SC	1.113300542
1	42	0.099877027	0.099658035	0.105031751	0.11141151	0.111382514	0.11724475	SC	1.117647107
1	43	0.099290044	0.098680995	0.104054712	0.108084111	0.10698583	0.114191502	SC	1.084158397
1	44	0.100022694	0.099658035	0.104543231	0.109370959	0.109916955	0.115779191	SC	1.102941228
1	45	0.10450136	0.104543231	0.108451389	0.107499589	0.10698583	0.112848073	SC	1.023364481
1	46	0.103803965	0.103566192	0.108451389	0.109437234	0.109916955	0.114802152	SC	1.061320813
1	47	0.100341873	0.100146554	0.105520271	0.104897328	0.105031751	0.109916955	SC	1.048780477
1	48	0.100883498	0.100635074	0.10600879	0.103692024	0.104054712	0.108451389	SC	1.033980575
1	49	0.099457354	0.100146554	0.104543231	0.106195676	0.105764531	0.111748904	SC	1.056097548
1	50	0.103069095	0.103077672	0.107962869	0.109785129	0.109428436	0.115534931	SC	1.061611433
1	51	0.101109297	0.101123594	0.10600879	0.10762827	0.10698583	0.113092333	SC	1.057971002
1	52	0.1007554	0.100146554	0.105520271	0.10785711	0.107474349	0.112848073	SC	1.073170715
1	53	0.099739583	0.099658035	0.104543231	0.103548746	0.103566192	0.107962869	SC	1.039215677
1	54	0.10032669	0.100146554	0.105031751	0.107594762	0.10698583	0.112115294	SC	1.068292668
1	55	0.100337956	0.100146554	0.105031751	0.106117073	0.105520271	0.111871034	SC	1.053658525
1	56	0.097664426	0.097703956	0.102100633	0.104034072	0.104054712	0.108939908	SC	1.064999985
1	57	0.099533779	0.099658035	0.104421102	0.103701231	0.103566192	0.108451389	SC	1.039215677
2	1	0.107137205	0.10723009	0.111382514	0.108900254	0.108939908	0.113947242	SC	1.015945327
2	2	0.108057245	0.10698583	0.114313632	0.110962852	0.110405475	0.116267711	SC	1.031963533
2	3	0.10071355	0.100146554	0.10649731	0.110933468	0.111871034	0.119198829	SC	1.117073219
2	4	0.106931148	0.10649731	0.111382514	0.114485241	0.114313632	0.120664388	SC	1.07339455
2	5	0.109707309	0.109428436	0.115290672	0.108726309	0.109428436	0.114313632	SC	1
2	6	0.107872985	0.107962869	0.113336593	0.115755404	0.116267711	0.122618467	SC	1.07692313
2	7	0.107817578	0.107474349	0.113336593	0.113628893	0.113336593	0.119198829	SC	1.054545513
2	8	0.108179503	0.107962869	0.114313632	0.111288011	0.111382514	0.116756231	SC	1.031674271
2	9	0.106860002	0.10600879	0.113092333	0.113271198	0.113336593	0.119687349	SC	1.06912448
2	10	0.103249681	0.103077672	0.108451389	0.110413912	0.109916955	0.11724475	SC	1.066350769
2	11	0.102300285	0.102589153	0.10698583	0.105881026	0.105520271	0.110893995	SC	1.028571422
2	12	0.104194116	0.104543231	0.109428436	0.1133437	0.112359554	0.119687349	SC	1.07476641
2	13	0.103377089	0.103077672	0.108939908	0.109263904	0.108939908	0.114802152	SC	1.056872026
2	14	0.105513733	0.105520271	0.110893995	0.110872063	0.110405475	0.116756231	SC	1.046296357
2	15	0.106372956	0.10600879	0.111382514	0.117474572	0.116267711	0.125549585	SC	1.096774243
2	16	0.10476053	0.104054712	0.109916955	0.112179948	0.112359554	0.118710309	SC	1.079812261
2	17	0.103223891	0.103077672	0.108451389	0.109056491	0.109428436	0.113825113	SC	1.061611433
2	18	0.101694295	0.101612113	0.10649731	0.10533823	0.105520271	0.109916955	SC	1.03846153
2	19	0.105205011	0.105031751	0.109916955	0.112297657	0.112603813	0.118588179	SC	1.072093079
2	20	0.105807638	0.10600879	0.111382514	0.117035115	0.116267711	0.124572545	SC	1.096774243
2	21	0.10555613	0.105520271	0.110893995	0.11696966	0.115290672	0.123106986	SC	1.092592644
2	22	0.104269323	0.104054712	0.109428436	0.112443006	0.112359554	0.11822179	SC	1.079812261
2	23	0.105382507	0.105031751	0.110893995	0.119327385	0.11822179	0.127503663	SC	1.12558144
2	24	0.09930932	0.099169515	0.104054712	0.107700614	0.10698583	0.113336593	SC	1.078817716
2	25	0.099628823	0.099169515	0.105031751	0.107515951	0.10698583	0.113336593	SC	1.078817716
2	26	0.099329352	0.099169515	0.104054712	0.102815592	0.102589153	0.108329259	SC	1.034482751
2	27	0.104764175	0.104543231	0.110405475	0.11145653	0.111382514	0.116756231	SC	1.065420618
2	28	0.099374694	0.098680995	0.103566192	0.105228753	0.104054712	0.111871034	SC	1.054455433
2	29	0.097490229	0.097215436	0.101612113	0.101014225	0.100635074	0.10698583	SC	1.035175871
3	1	0.109469142	0.110405475	0.113825113	0.111038738	0.110893995	0.116878361	SC	1.004424778
3	2	0.103021233	0.103077672	0.107962869	0.11084958	0.110405475	0.116756231	SC	1.071090104
3	3	0.104161316	0.103566192	0.109916955	0.10879171	0.109184172	0.113825113	SC	1.054245307
3	4	0.105765917	0.105520271	0.111382514	0.123032646	0.122618467	0.130434781	SC	1.162037073
3	5	0.102558467	0.102589153	0.107474349	0.110847466	0.112359554	0.116267711	SC	1.095238147
3	6	0.101237204	0.101367854	0.107474349	0.101310382	0.102100633	0.107474349	SC	1.007228914
3	7	0.104548123	0.104054712	0.109916955	0.116362635	0.116756231	0.122129947	SC	1.122065773
3	8	0.096780409	0.096726917	0.101612113	0.101760795	0.101612113	0.10600879	SC	1.050505039
3	9	0.100962786	0.100635074	0.10600879	0.108878366	0.108451389	0.114313632	SC	1.077669886
3	10	0.10739632	0.10698583	0.112848073	0.114769119	0.114802152	0.120542258	SC	1.073059415
3	11	0.10492202	0.104543231	0.110405475	0.1163034	0.116267711	0.122129947	SC	1.11214958
3	12	0.103113907	0.103077672	0.107962869	0.112814448	0.112848073	0.118832439	SC	1.094786782
3	13	0.110568311	0.109916955	0.11773327	0.114759932	0.115290672	0.121152908	SC	1.048888876
3	14	0.100049091	0.100146554	0.105031751	0.109461329	0.109428436	0.115779191	SC	1.092682981
3	15	0.103147414	0.103077672	0.107962869	0.107016365	0.10698583	0.112359554	SC	1.037914684
3	16	0.101282918	0.101123594	0.10600879	0.106429931	0.10649731	0.111382514	SC	1.053140085
3	17	0.101876815	0.101612113	0.10698583	0.110364381	0.110405475	0.115290672	SC	1.086538516
3	18	0.104778026	0.104543231	0.109916955	0.112033871	0.111871034	0.116267711	SC	1.070093514
3	19	0.103600937	0.104054712	0.108451389	0.108277696	0.108695649	0.113336593	SC	1.044600929
3	20	0.104389268	0.104054712	0.109428436	0.11614323	0.115290672	0.122618467	SC	1.107981269
3	21	0.10045946	0.100146554	0.105520271	0.105107395	0.105031751	0.110893995	SC	1.048780477
3	22	0.102073549	0.101612113	0.10649731	0.107126036	0.107962869	0.112359554	SC	1.062499986
3	23	0.104555422	0.104543231	0.109916955	0.118762585	0.118710309	0.125549585	SC	1.135514061
3	24	0.10351656	0.103077672	0.109916955	0.104640244	0.104298972	0.109916955	SC	1.011848339
3	25	0.108172238	0.108451389	0.112359554	0.110156515	0.109916955	0.114313632	SC	1.013513579
3	26	0.104113336	0.10649731	0.109428432	0.106022269	0.10649731	0.110893995	SC	1
3	27	0.104072929	0.104054712	0.108939908	0.114828274	0.114802152	0.120297998	SC	1.103286434
3	28	0.103680168	0.103566192	0.108939908	0.113273448	0.112603813	0.119320959	SC	1.087264204
3	29	0.102496872	0.102589153	0.107596479	0.115796533	0.114802152	0.121641427	SC	1.119047666
3	30	0.100284952	0.100635074	0.105031751	0.10499767	0.104054712	0.109428436	SC	1.033980575
3	31	0.099292509	0.099169515	0.104054712	0.108083179	0.107474349	0.113825113	SC	1.083743823
3	32	0.103453933	0.103077672	0.108939908	0.114552905	0.114802152	0.120175868	SC	1.113744123
3	33	0.10477718	0.104543231	0.110405475	0.11614666	0.116511971	0.122496337	SC	1.114486028
3	34	0.098633438	0.098680995	0.103077672	0.101612114	0.101612113	0.10600879	SC	1.029702964
3	35	0.105874266	0.10600879	0.111382514	0.123493634	0.123106986	0.131411821	SC	1.161290359
3	36	0.10292944	0.102589153	0.107962869	0.112227879	0.112359554	0.119687349	SC	1.095238147
3	37	0.103101504	0.102589153	0.107962869	0.114894843	0.115290672	0.120297998	SC	1.123809569
3	38	0.103828984	0.103566192	0.108939908	0.114417175	0.114313632	0.120175868	SC	1.103773634
3	39	0.102434123	0.102100633	0.107474349	0.10701544	0.107474349	0.111748904	SC	1.052631567
3	40	0.099976291	0.099658035	0.105031751	0.108040488	0.107962869	0.113825113	SC	1.083333315
3	41	0.098746116	0.098680995	0.104054712	0.105855258	0.105031751	0.110893995	SC	1.064356421
3	42	0.101342587	0.101612113	0.10723009	0.10480843	0.105031751	0.109916955	SC	1.033653839
3	43	0.098285733	0.098192476	0.103077672	0.099236253	0.099169515	0.104054712	SC	1.009950246
3	44	0.10048681	0.100146554	0.10600879	0.112548102	0.112848073	0.11736688	SC	1.126829314
3	45	0.102804178	0.102589153	0.107474349	0.113176077	0.113336593	0.118710309	SC	1.104761955
3	46	0.100131643	0.099658035	0.105031751	0.110736879	0.111382514	0.116878361	SC	1.117647107
3	47	0.099801556	0.099658035	0.104543231	0.107453296	0.107474349	0.111871034	SC	1.078431355
4	1	0.100963556	0.101123594	0.10600879	0.109956853	0.109916955	0.116267711	SC	1.086956576
4	2	0.102113588	0.101612113	0.107474349	0.10883311	0.108451389	0.113336593	SC	1.067307678
4	3	0.102240887	0.102100633	0.107474349	0.108417467	0.107962869	0.113825113	SC	1.057416255
4	4	0.105450304	0.105031751	0.110405475	0.111326086	0.111382514	0.116267711	SC	1.060465174
4	5	0.100381236	0.100146554	0.105031751	0.104613768	0.104543231	0.110893995	SC	1.043902429
4	6	0.101131737	0.100635074	0.104543231	0.102955544	0.102100633	0.107962869	SC	1.014563104
4	7	0.1030006	0.103077672	0.107962869	0.109078127	0.108939908	0.114802152	SC	1.056872026
4	8	0.103933936	0.103566192	0.108939908	0.105824783	0.10600879	0.109916955	SC	1.023584901
4	9	0.102510793	0.102100633	0.107474349	0.110998143	0.111382514	0.116267711	SC	1.090909144
4	10	0.101348551	0.101123594	0.10600879	0.109047188	0.108451389	0.113825113	SC	1.072463752
4	11	0.108756047	0.108451389	0.114313632	0.112317349	0.112359554	0.11773327	SC	1.036036097
4	12	0.104528673	0.104543231	0.109428436	0.112798467	0.112359554	0.118710309	SC	1.07476641
4	13	0.104270809	0.104054712	0.108939908	0.111227213	0.110893995	0.11724475	SC	1.065727757
4	14	0.103133792	0.103077672	0.107962869	0.107914298	0.107962869	0.113336593	SC	1.047393355
4	15	0.106955008	0.10649731	0.111871034	0.115568201	0.115290672	0.121641427	SC	1.08256886
4	16	0.110839364	0.109428436	0.116756231	0.114708531	0.114313632	0.120664388	SC	1.044642845
4	17	0.105841518	0.105520271	0.110405475	0.11133384	0.111382514	0.116267711	SC	1.055555614
4	18	0.104877109	0.104543231	0.109916955	0.116767207	0.116267711	0.124572545	SC	1.11214958
4	19	0.103989731	0.104054712	0.108939908	0.105278773	0.105520271	0.110405475	SC	1.014084504
4	20	0.103521557	0.103566192	0.108451389	0.114670401	0.114313632	0.121275038	SC	1.103773634
4	21	0.104334789	0.103566192	0.109428436	0.11351832	0.113336593	0.119687349	SC	1.094339674
4	22	0.103010996	0.103077672	0.108451389	0.106925454	0.10674157	0.111871034	SC	1.035545016
4	23	0.100700573	0.100635074	0.105520271	0.110242631	0.109916955	0.115290672	SC	1.092233063
4	24	0.101325154	0.101123594	0.10600879	0.108428129	0.107474349	0.113825113	SC	1.062801918
4	25	0.101348173	0.101123594	0.10649731	0.111213684	0.109916955	0.11724475	SC	1.086956576
4	26	0.10108991	0.101123594	0.10600879	0.106275452	0.10600879	0.111871034	SC	1.048309168
4	27	0.104142243	0.104054712	0.109428436	0.11067797	0.110405475	0.116267711	SC	1.061032922
4	28	0.102833414	0.102589153	0.108451389	0.106414875	0.10698583	0.111382514	SC	1.042857134
4	29	0.102620672	0.101612113	0.107474349	0.105525086	0.104054712	0.111871034	SC	1.024038456
4	30	0.098773902	0.098680995	0.103566192	0.102804473	0.102100633	0.107474349	SC	1.034653457
4	31	0.099793675	0.099658035	0.104543231	0.107094952	0.10698583	0.112848073	SC	1.073529395
4	32	0.098817551	0.098680995	0.103077672	0.106353	0.105520271	0.112359554	SC	1.069306915
5	1	0.101280416	0.101123594	0.10649731	0.108141835	0.108207129	0.113825113	SC	1.070048294
5	2	0.101106996	0.100635074	0.105886661	0.108426124	0.108451389	0.113825113	SC	1.077669886
5	3	0.103687447	0.103566192	0.109428436	0.113037317	0.112603813	0.11822179	SC	1.087264204
5	4	0.106614252	0.10649731	0.112359554	0.110706099	0.110893995	0.116267711	SC	1.041284465
5	5	0.103701996	0.103077672	0.108939908	0.112770147	0.112115294	0.122129947	SC	1.087677778
5	6	0.105311947	0.105031751	0.111382514	0.109318573	0.108939908	0.114680022	SC	1.037209294
5	7	0.101933959	0.102100633	0.10698583	0.106722784	0.10649731	0.111871034	SC	1.043062192
5	8	0.106321454	0.10600879	0.111382514	0.117535334	0.11724475	0.124572545	SC	1.105990831
5	9	0.105535145	0.105520271	0.110893995	0.116523601	0.115779191	0.120175868	SC	1.097222272
5	10	0.105192071	0.105031751	0.110405475	0.117099877	0.11724475	0.123351246	SC	1.116279116
5	11	0.101623965	0.101123594	0.10649731	0.112282161	0.111871034	0.11773327	SC	1.106280243
5	12	0.102321169	0.102100633	0.107474349	0.111727528	0.111382514	0.11773327	SC	1.090909144
5	13	0.105362514	0.105031751	0.110405475	0.112875211	0.113336593	0.11822179	SC	1.079069822
5	14	0.107697242	0.107474349	0.112970203	0.114554417	0.114802152	0.120297998	SC	1.068181873
5	15	0.101372575	0.100635074	0.10698583	0.112961533	0.113336593	0.119198829	SC	1.126213638
5	16	0.101959041	0.102100633	0.10698583	0.113436434	0.112848073	0.119198829	SC	1.105263208
5	17	0.100829739	0.100635074	0.10649731	0.106714073	0.10698583	0.112481683	SC	1.063106782
5	18	0.102369991	0.102100633	0.107474349	0.111295868	0.111382514	0.116634101	SC	1.090909144
5	19	0.101697456	0.101612113	0.10698583	0.109386473	0.109672695	0.115412802	SC	1.079326979
5	20	0.102115354	0.102100633	0.10698583	0.115102777	0.115290672	0.121641427	SC	1.129186648
5	21	0.103071615	0.102589153	0.108451389	0.116848768	0.11724475	0.123595506	SC	1.142857184
5	22	0.105188849	0.105031751	0.110405475	0.115794726	0.116267711	0.121152908	SC	1.106976792
5	23	0.104962897	0.104543231	0.110405475	0.112472831	0.111871034	0.119198829	SC	1.070093514
5	24	0.103343388	0.103077672	0.108939908	0.104054713	0.103566192	0.108939908	SC	1.004739335
5	25	0.11170599	0.111871034	0.11724475	0.115333522	0.114313632	0.121641427	SC	1.021834055
5	26	0.10340503	0.103077672	0.108451389	0.108783458	0.108939908	0.114191502	SC	1.056872026
5	27	0.105369886	0.105520271	0.110405475	0.11347528	0.113336593	0.118710309	SC	1.074074129
5	28	0.10691744	0.107474349	0.113580853	0.108545478	0.108939908	0.113947242	SC	1.013636361
5	29	0.100980999	0.101123594	0.10600879	0.110439507	0.109428436	0.116756231	SC	1.082125659
5	30	0.108053917	0.107962869	0.113336593	0.119683619	0.119687349	0.125061065	SC	1.108597332
5	31	0.107369568	0.10698583	0.112848073	0.120813368	0.120664388	0.127503663	SC	1.127853924
5	32	0.102740717	0.102589153	0.107962869	0.108697795	0.108939908	0.114802152	SC	1.061904748
5	33	0.100183666	0.100146554	0.104543231	0.10233	0.101612113	0.10698583	SC	1.014634143
5	34	0.105489431	0.105520271	0.110405475	0.112712789	0.112603813	0.11773327	SC	1.067129686
5	35	0.104029699	0.103566192	0.108939908	0.109309694	0.108939908	0.114313632	SC	1.051886781
5	36	0.104064334	0.104054712	0.108939908	0.112598826	0.111871034	0.119198829	SC	1.075117426
5	37	0.104340928	0.104543231	0.109794825	0.113350086	0.113092333	0.119565219	SC	1.081775755
5	38	0.100777314	0.100635074	0.105520271	0.106381478	0.10698583	0.110771865	SC	1.063106782
5	39	0.100491058	0.100146554	0.105520271	0.105359349	0.10600879	0.111871034	SC	1.058536572
5	40	0.103959256	0.103566192	0.108939908	0.107924489	0.108451389	0.112848073	SC	1.047169801
5	41	0.10238965	0.102589153	0.107474349	0.112395841	0.112359554	0.11834392	SC	1.095238147
6	1	0.108614232	0.108207129	0.116389841	0.114525837	0.114313632	0.121519297	SC	1.056433466
6	2	0.106271267	0.10600879	0.111382514	0.112558654	0.112359554	0.11822179	SC	1.059907892
6	3	0.103296215	0.103077672	0.108451389	0.107344698	0.107474349	0.113336593	SC	1.042654019
6	4	0.103261075	0.103077672	0.107962869	0.106271638	0.10600879	0.110893995	SC	1.028436013
6	5	0.104619628	0.104543231	0.109916955	0.112623151	0.112359554	0.11822179	SC	1.07476641
6	6	0.106007846	0.10600879	0.110893995	0.110328956	0.109916955	0.115290672	SC	1.036866422
6	7	0.10831735	0.107962869	0.113336593	0.115463166	0.115290672	0.121275038	SC	1.067873358
6	8	0.107843117	0.107474349	0.112848073	0.115326415	0.116267711	0.120664388	SC	1.081818234
6	9	0.110560073	0.108939908	0.116756231	0.114025529	0.113336593	0.119687349	SC	1.040358805
6	10	0.104201917	0.104054712	0.108939908	0.112711196	0.111871034	0.1178554	SC	1.075117426
6	11	0.103948389	0.104054712	0.108939908	0.115644487	0.114802152	0.122129947	SC	1.103286434
6	12	0.103962801	0.103566192	0.108939908	0.112240754	0.112359554	0.11822179	SC	1.084905714
6	13	0.101830335	0.101612113	0.10698583	0.105793513	0.105520271	0.111382514	SC	1.03846153
6	14	0.10518914	0.105031751	0.110405475	0.11339804	0.113336593	0.118710309	SC	1.079069822
6	15	0.101654399	0.101612113	0.10649731	0.106585813	0.10600879	0.111871034	SC	1.043269221
6	16	0.103984324	0.103566192	0.108939908	0.113524893	0.113092333	0.120175868	SC	1.091981184
6	17	0.105327328	0.105031751	0.110405475	0.11147574	0.110893995	0.116756231	SC	1.055814013
6	18	0.106409108	0.10600879	0.113336593	0.108745594	0.108939908	0.114191502	SC	1.027649764
6	19	0.105732873	0.105520271	0.110893995	0.113152436	0.112359554	0.118954569	SC	1.064814872
6	20	0.107165679	0.10698583	0.112359554	0.109211784	0.108939908	0.114069372	SC	1.018264836
6	21	0.101312974	0.101123594	0.10649731	0.107954685	0.107474349	0.113825113	SC	1.062801918
6	22	0.101234744	0.101367854	0.10649731	0.10367635	0.103566192	0.108939908	SC	1.021686742
6	23	0.10295604	0.102589153	0.107962869	0.104934512	0.104054712	0.109428436	SC	1.014285711
6	24	0.101435861	0.101123594	0.10698583	0.101765908	0.102100633	0.10723009	SC	1.009661834
6	25	0.101784659	0.101612113	0.10698583	0.107835533	0.10698583	0.112848073	SC	1.052884604
6	26	0.108979871	0.108939908	0.115290672	0.111457267	0.111382514	0.11712262	SC	1.022421588
6	27	0.107273433	0.10698583	0.112848073	0.117266914	0.116756231	0.124084026	SC	1.091324251
6	28	0.104543876	0.104054712	0.110405475	0.106674054	0.10649731	0.111871034	SC	1.023474173
6	29	0.106230218	0.10649731	0.111871034	0.114632437	0.114313632	0.122129947	SC	1.07339455
6	30	0.10409119	0.104054712	0.109916955	0.116241724	0.115290672	0.124084026	SC	1.107981269
6	31	0.104131233	0.104543231	0.108939908	0.113098826	0.111871034	0.120664388	SC	1.070093514
6	32	0.104752655	0.104543231	0.109428436	0.115197068	0.114313632	0.123106986	SC	1.093457995
6	33	0.102230678	0.102100633	0.107474349	0.111731213	0.111382514	0.11724475	SC	1.090909144
6	34	0.102565453	0.102589153	0.107474349	0.110768469	0.110405475	0.116267711	SC	1.076190532
6	35	0.101228473	0.101123594	0.10649731	0.112110026	0.110893995	0.119198829	SC	1.09661841
6	36	0.100094652	0.100146554	0.104543231	0.106117044	0.10600879	0.111871034	SC	1.058536572
6	37	0.097649772	0.097703956	0.102100633	0.104384835	0.104543231	0.110161215	SC	1.069999984
6	38	0.098547899	0.098192476	0.103077672	0.10160957	0.101612113	0.10698583	SC	1.034825863
6	39	0.097545863	0.097215436	0.102100633	0.102919695	0.103077672	0.108451389	SC	1.060301494
7	1	0.103422888	0.103077672	0.108451389	0.10638436	0.10600879	0.111871034	SC	1.028436013
7	2	0.102592671	0.102589153	0.107474349	0.111243163	0.110405475	0.11712262	SC	1.076190532
7	3	0.105144654	0.104543231	0.110405475	0.107541488	0.107962869	0.112848073	SC	1.032710273
7	4	0.104025635	0.104543231	0.108939908	0.108515771	0.107474349	0.114802152	SC	1.028037377
7	5	0.102664455	0.102589153	0.107962869	0.107872304	0.108451389	0.113580853	SC	1.057142845
7	6	0.104830963	0.105031751	0.109428436	0.109587348	0.108939908	0.114802152	SC	1.037209294
7	7	0.103684707	0.103566192	0.108939908	0.107665607	0.10698583	0.113458723	SC	1.033018861
7	8	0.101828869	0.101612113	0.10698583	0.110108562	0.110161215	0.116267711	SC	1.08413467
7	9	0.102821563	0.102589153	0.107962869	0.110802133	0.110405475	0.116267711	SC	1.076190532
7	10	0.10106719	0.101123594	0.10600879	0.10800649	0.107962869	0.113825113	SC	1.067632835
7	11	0.103787636	0.103566192	0.109916955	0.113747813	0.113336593	0.120175868	SC	1.094339674
7	12	0.102775178	0.102100633	0.108451389	0.104266163	0.104543231	0.109428436	SC	1.02392344
7	13	0.100569786	0.100635074	0.10600879	0.106379331	0.105520271	0.111382514	SC	1.048543679
7	14	0.09995761	0.099658035	0.105031751	0.105551851	0.10600879	0.110893995	SC	1.063725476
7	15	0.099040775	0.098680995	0.103566192	0.103430381	0.103566192	0.108451389	SC	1.049504939
7	16	0.098163386	0.097948216	0.103566192	0.103583641	0.103566192	0.107962869	SC	1.057356595
7	17	0.096060515	0.095749877	0.101123594	0.102134891	0.102100633	0.107474349	SC	1.066326515
8	1	0.099129892	0.098680995	0.104543231	0.106589736	0.10649731	0.112603813	SC	1.079207903
8	2	0.098417708	0.098192476	0.103077672	0.102502945	0.102589153	0.107474349	SC	1.044776109
8	3	0.103355097	0.103077672	0.108939908	0.10948578	0.108939908	0.115779191	SC	1.056872026
8	4	0.102169932	0.102100633	0.10698583	0.1070566	0.10698583	0.113092333	SC	1.047846879
8	5	0.106036379	0.10600879	0.111871034	0.1165841	0.116756231	0.122129947	SC	1.101382537
8	6	0.104012862	0.104054712	0.108939908	0.109273766	0.109428436	0.114802152	SC	1.051643253
8	7	0.103302285	0.103077672	0.108451389	0.108044292	0.107474349	0.114313632	SC	1.042654019
8	8	0.102008634	0.102100633	0.10649731	0.105024407	0.104543231	0.109916955	SC	1.02392344
8	9	0.105229069	0.105031751	0.109916955	0.112688849	0.112848073	0.118710309	SC	1.07441866
8	10	0.103616833	0.103077672	0.108451389	0.110020431	0.109428436	0.115290672	SC	1.061611433
8	11	0.099380213	0.099658035	0.104054712	0.10715167	0.10649731	0.113214463	SC	1.068627436
8	12	0.103151025	0.103077672	0.107962869	0.112140215	0.111871034	0.11822179	SC	1.085308111
8	13	0.102531307	0.102589153	0.107962869	0.111567878	0.110893995	0.11724475	SC	1.080952436
8	14	0.106023271	0.10600879	0.111382514	0.113169427	0.112359554	0.119198829	SC	1.059907892
8	15	0.101024113	0.101123594	0.10600879	0.106458799	0.10649731	0.112237424	SC	1.053140085
8	16	0.101487551	0.101612113	0.10649731	0.107401193	0.107962869	0.112848073	SC	1.062499986
8	17	0.104696337	0.104054712	0.109916955	0.110670616	0.110405475	0.116267711	SC	1.061032922
8	18	0.105774763	0.105520271	0.110893995	0.116194431	0.115779191	0.122618467	SC	1.097222272
8	19	0.105450645	0.105520271	0.110893995	0.112742404	0.112848073	0.118710309	SC	1.0694445
8	20	0.100849608	0.100635074	0.10600879	0.111782744	0.110893995	0.118710309	SC	1.101941799
8	21	0.107150018	0.10698583	0.112359554	0.109533115	0.109428436	0.114313632	SC	1.022831115
8	22	0.106138681	0.10600879	0.111382514	0.116717435	0.115290672	0.123106986	SC	1.087557656
8	23	0.104324216	0.104054712	0.109428436	0.10732615	0.107474349	0.112359554	SC	1.032863843
8	24	0.104794434	0.104543231	0.110405475	0.108904325	0.109428436	0.114313632	SC	1.046729033
8	25	0.105588378	0.105520271	0.110405475	0.114903706	0.114557892	0.121641427	SC	1.085648201
8	26	0.105010642	0.104543231	0.110283345	0.11672188	0.116756231	0.123106986	SC	1.116822476
8	27	0.103738179	0.103077672	0.108939908	0.109161643	0.108939908	0.114802152	SC	1.056872026
8	28	0.10204208	0.101612113	0.10649731	0.112936558	0.113336593	0.11809966	SC	1.115384663
8	29	0.103446813	0.103077672	0.108939908	0.109855225	0.109916955	0.115290672	SC	1.066350769
8	30	0.10469422	0.104543231	0.109916955	0.106560963	0.10698583	0.111504644	SC	1.023364481
8	31	0.103813824	0.103810452	0.108939908	0.111443009	0.111382514	0.11724475	SC	1.072941233
8	32	0.104232205	0.103566192	0.109428436	0.105250028	0.105031751	0.110405475	SC	1.01415094
8	33	0.102147082	0.102100633	0.107474349	0.105958589	0.10600879	0.110893995	SC	1.038277504
8	34	0.102888849	0.102589153	0.107474349	0.107427166	0.107474349	0.112848073	SC	1.047619037
8	35	0.099849498	0.099658035	0.104543231	0.103323708	0.103077672	0.108329259	SC	1.034313718
8	36	0.099743138	0.099169515	0.105031751	0.107524845	0.10698583	0.114313632	SC	1.078817716
8	37	0.098482378	0.098436736	0.103566192	0.103067353	0.103077672	0.107474349	SC	1.047146391
8	38	0.102459237	0.102100633	0.107474349	0.104914933	0.105031751	0.110405475	SC	1.028708128
8	39	0.106294229	0.10600879	0.112359554	0.10865375	0.108939908	0.113825113	SC	1.027649764
8	40	0.101556284	0.102100633	0.10698583	0.105811506	0.105520271	0.112359554	SC	1.033492816
8	41	0.098921419	0.098192476	0.104054712	0.108095148	0.107474349	0.113825113	SC	1.094527342
8	42	0.098894753	0.099169515	0.103566192	0.105050477	0.105031751	0.110893995	SC	1.059113287
8	43	0.098918334	0.098192476	0.103566192	0.103583396	0.102589153	0.110405475	SC	1.044776109
8	44	0.09832378	0.098192476	0.103077672	0.107998187	0.107474349	0.113825113	SC	1.094527342
8	45	0.098051062	0.098192476	0.102589153	0.100369066	0.100146554	0.105520271	SC	1.019900493
8	46	0.101741888	0.101612113	0.10698583	0.111300801	0.110893995	0.116756231	SC	1.091346207
8	47	0.099634651	0.099658035	0.104054712	0.102747923	0.102589153	0.107474349	SC	1.029411758
8	48	0.102008469	0.102100633	0.10698583	0.105568437	0.105520271	0.110893995	SC	1.033492816
9	1	0.101212617	0.101123594	0.10600879	0.106873713	0.107474349	0.112848073	SC	1.062801918
9	2	0.101161359	0.101123594	0.10600879	0.107933265	0.107474349	0.112848073	SC	1.062801918
9	3	0.103613863	0.103566192	0.108939908	0.109320197	0.109916955	0.114802152	SC	1.061320813
9	4	0.103975238	0.104054712	0.109428436	0.109711259	0.109916955	0.114802152	SC	1.056338088
9	5	0.103836566	0.104054712	0.108939908	0.11067231	0.110649735	0.116023451	SC	1.06338034
9	6	0.103703029	0.103566192	0.108939908	0.11111823	0.111382514	0.116267711	SC	1.075471754
9	7	0.104510245	0.104543231	0.109916955	0.108935627	0.109428436	0.114557892	SC	1.046729033
9	8	0.102645107	0.102589153	0.107474349	0.104557948	0.103566192	0.108451389	SC	1.009523807
9	9	0.105264646	0.105031751	0.110893995	0.110028997	0.109672695	0.114802152	SC	1.044186108
9	10	0.100714567	0.100635074	0.105520271	0.109251476	0.109428436	0.114313632	SC	1.087378695
9	11	0.106734998	0.10649731	0.112359554	0.112562108	0.111871034	0.11797753	SC	1.050458775
9	12	0.101514796	0.101612113	0.10649731	0.110115413	0.109428436	0.11773327	SC	1.076923133
9	13	0.106240314	0.10600879	0.110893995	0.11091478	0.111871034	0.116267711	SC	1.055299598
9	14	0.104494451	0.104054712	0.109428436	0.104306301	0.103566192	0.109428436	SC	0.995305165
9	15	0.102470153	0.102100633	0.107474349	0.109767584	0.108939908	0.116267711	SC	1.066985631
9	16	0.102321225	0.102589153	0.10698583	0.10957123	0.109428436	0.113825113	SC	1.066666725
9	17	0.10141087	0.101123594	0.10649731	0.108501929	0.107962869	0.114313632	SC	1.067632835
9	18	0.099841327	0.099658035	0.105031751	0.104800237	0.105031751	0.109672695	SC	1.053921557
9	19	0.101407376	0.101123594	0.10649731	0.105952962	0.10600879	0.111382514	SC	1.048309168
9	20	0.104163696	0.103566192	0.109428436	0.115710941	0.116267711	0.121152908	SC	1.122641555
9	21	0.101068779	0.100635074	0.10600879	0.106464255	0.10674157	0.112359554	SC	1.060679598
9	22	0.101296372	0.101123594	0.10649731	0.107887716	0.108939908	0.112848073	SC	1.077294669
9	23	0.102162556	0.102100633	0.10698583	0.109086468	0.108939908	0.113336593	SC	1.066985631
9	24	0.104100696	0.104054712	0.108939908	0.107178527	0.107474349	0.112359554	SC	1.032863843
9	25	0.10548046	0.10600879	0.110893995	0.11231334	0.111871034	0.116756231	SC	1.055299598
9	26	0.10022364	0.100146554	0.105031751	0.105732673	0.104543231	0.110405475	SC	1.043902429
9	27	0.102335011	0.102100633	0.10698583	0.106750848	0.10698583	0.111138254	SC	1.047846879
9	28	0.103794819	0.103566192	0.108939908	0.109125426	0.109184172	0.114924282	SC	1.054245307
9	29	0.102013786	0.101612113	0.107474349	0.105716516	0.10625305	0.111748904	SC	1.045673067
9	30	0.107774501	0.107474349	0.112848073	0.119315959	0.119198829	0.125671715	SC	1.109090956
9	31	0.102530362	0.102100633	0.107962869	0.108813085	0.108939908	0.112848073	SC	1.066985631
9	32	0.103534781	0.103077672	0.108939908	0.10831135	0.108939908	0.112848073	SC	1.056872026
9	33	0.107068488	0.10600879	0.113336593	0.115159033	0.115290672	0.122129947	SC	1.087557656
9	34	0.100768289	0.100635074	0.105520271	0.105534174	0.105520271	0.110893995	SC	1.048543679
9	35	0.100844945	0.100635074	0.105520271	0.105858015	0.105520271	0.111871034	SC	1.048543679
9	36	0.107054731	0.10649731	0.113336593	0.108153312	0.107962869	0.113825113	SC	1.013761465
9	37	0.101456855	0.101123594	0.10649731	0.104260619	0.104298972	0.108939908	SC	1.031400959
9	38	0.102612231	0.102100633	0.107962869	0.110745655	0.110893995	0.116756231	SC	1.086124456
9	39	0.099691521	0.099658035	0.104543231	0.103172755	0.103077672	0.10698583	SC	1.034313718
9	40	0.100934258	0.100635074	0.105520271	0.104372252	0.104543231	0.109428436	SC	1.038834943
9	41	0.101846275	0.101612113	0.10698583	0.105844431	0.10649731	0.111016124	SC	1.048076913
9	42	0.103015476	0.103077672	0.107962869	0.107171053	0.10698583	0.112359554	SC	1.037914684
9	43	0.100349696	0.100146554	0.105031751	0.104912259	0.105520271	0.111382514	SC	1.053658525
9	44	0.098627908	0.098680995	0.103566192	0.103477004	0.103077672	0.108939908	SC	1.044554445
9	45	0.100037693	0.100146554	0.105031751	0.101931707	0.102589153	0.107474349	SC	1.024390238
9	46	0.101976706	0.101612113	0.10649731	0.107732981	0.107474349	0.113702983	SC	1.057692295
9	47	0.102874421	0.102589153	0.107962869	0.104430745	0.103566192	0.109428436	SC	1.009523807
9	48	0.099379435	0.099169515	0.104054712	0.110386602	0.110405475	0.115779191	SC	1.113300542
9	49	0.101082629	0.100635074	0.10649731	0.107735375	0.107962869	0.113336593	SC	1.072815518
9	50	0.102360486	0.101612113	0.10869565	0.103715902	0.103566192	0.108939908	SC	1.019230765
9	51	0.102145555	0.102589153	0.10649731	0.103772611	0.104543231	0.109428436	SC	1.019047615
9	52	0.09908202	0.098192476	0.105520271	0.102260869	0.102100633	0.107474349	SC	1.039800986
10	1	0.104233575	0.104054712	0.109428436	0.108079937	0.107962869	0.112359554	SC	1.037558677
10	2	0.10367879	0.103566192	0.108451389	0.10783676	0.107962869	0.112359554	SC	1.042452821
10	3	0.103739584	0.103566192	0.108451389	0.109178447	0.108939908	0.114802152	SC	1.051886781
10	4	0.102002551	0.101612113	0.10649731	0.105792111	0.105520271	0.110405475	SC	1.03846153
10	5	0.102862469	0.102589153	0.107962869	0.108081251	0.108451389	0.112848073	SC	1.057142845
10	6	0.103499163	0.103077672	0.108451389	0.10727409	0.107474349	0.112359554	SC	1.042654019
10	7	0.103256144	0.103566192	0.107962869	0.108747884	0.107962869	0.113825113	SC	1.042452821
10	8	0.102064288	0.102100633	0.10698583	0.107177751	0.10698583	0.112848073	SC	1.047846879
10	9	0.102752949	0.102589153	0.107474349	0.108082468	0.107474349	0.114313632	SC	1.047619037
10	10	0.102806686	0.102589153	0.107474349	0.108152772	0.107962869	0.112848073	SC	1.052380941
10	11	0.105036553	0.105031751	0.109916955	0.110963955	0.110893995	0.11724475	SC	1.055814013
10	12	0.102427427	0.102100633	0.107474349	0.104751455	0.105031751	0.109916955	SC	1.028708128
10	13	0.102827293	0.102589153	0.107962869	0.109099584	0.109428436	0.115657061	SC	1.066666725
10	14	0.105169278	0.105520271	0.109916955	0.109927495	0.109916955	0.115290672	SC	1.041666728
10	15	0.103778299	0.103566192	0.108939908	0.110727815	0.111382514	0.116267711	SC	1.075471754
10	16	0.105962336	0.10600879	0.110893995	0.10698931	0.10698583	0.111871034	SC	1.009216588
10	17	0.101652108	0.101612113	0.10649731	0.106449262	0.10649731	0.111382514	SC	1.048076913
10	18	0.102159653	0.102100633	0.10698583	0.106742741	0.10698583	0.111260384	SC	1.047846879
10	19	0.10507944	0.104543231	0.109916955	0.110849043	0.110649735	0.115779191	SC	1.058411274
10	20	0.101604053	0.101612113	0.10649731	0.107451289	0.10698583	0.113336593	SC	1.052884604
10	21	0.104093343	0.104054712	0.108939908	0.11025307	0.109916955	0.115290672	SC	1.056338088
10	22	0.104990937	0.104543231	0.110161215	0.110525951	0.110405475	0.116756231	SC	1.056074826
10	23	0.105586147	0.105520271	0.110405475	0.107673988	0.107962869	0.112848073	SC	1.023148143
10	24	0.099826151	0.099658035	0.104543231	0.102563611	0.102589153	0.107474349	SC	1.029411758
10	25	0.101325118	0.101123594	0.10649731	0.109290959	0.109428436	0.114313632	SC	1.082125659
10	26	0.100409236	0.100635074	0.105520271	0.106235484	0.105520271	0.112359554	SC	1.048543679
10	27	0.098834584	0.098192476	0.104054712	0.104611201	0.104543231	0.109428436	SC	1.064676602
10	28	0.100250781	0.100146554	0.10600879	0.105177014	0.105031751	0.110893995	SC	1.048780477
10	29	0.102395249	0.102100633	0.107474349	0.10997677	0.109428436	0.115290672	SC	1.071770392
10	30	0.103781135	0.103566192	0.108939908	0.108953927	0.108939908	0.114313632	SC	1.051886781
10	31	0.103652091	0.103566192	0.108939908	0.104678933	0.104543231	0.109428436	SC	1.00943396
10	32	0.10273642	0.102589153	0.107474349	0.103878928	0.103321932	0.109428436	SC	1.007142856
10	33	0.101002259	0.101123594	0.10600879	0.103992925	0.104054712	0.109306304	SC	1.028985501
10	34	0.101776312	0.101612113	0.10698583	0.106070077	0.10600879	0.110893995	SC	1.043269221
10	35	0.098769502	0.098192476	0.103566192	0.107809421	0.107474349	0.113458723	SC	1.094527342
10	36	0.09898738	0.098680995	0.104543231	0.104242511	0.104054712	0.109428436	SC	1.054455433
10	37	0.096454121	0.096238397	0.101612113	0.102393746	0.103077672	0.107474349	SC	1.071065973
10	38	0.098322546	0.098680995	0.103566192	0.109733631	0.108451389	0.116267711	SC	1.099009879
10	39	0.099955108	0.100635074	0.105276011	0.106521826	0.10600879	0.113825113	SC	1.053398046
10	40	0.099415533	0.099169515	0.104054712	0.104302882	0.105031751	0.109916955	SC	1.059113287
10	41	0.102357107	0.102100633	0.107474349	0.108860286	0.109428436	0.114313632	SC	1.071770392
10	42	0.097483423	0.097215436	0.102100633	0.104842218	0.104543231	0.109428436	SC	1.075376867
10	43	0.092776886	0.092818759	0.097703956	0.101574662	0.102100633	0.107962869	SC	1.099999976
11	1	0.104738642	0.105031751	0.110405475	0.106389839	0.10600879	0.111871034	SC	1.009302324
11	2	0.107166766	0.108451389	0.112603813	0.108445324	0.108451389	0.113702983	SC	1
11	3	0.103262368	0.103077672	0.108451389	0.108722792	0.108939908	0.113825113	SC	1.056872026
11	4	0.102141871	0.102100633	0.10698583	0.104800182	0.105031751	0.109428436	SC	1.028708128
11	5	0.105230569	0.105031751	0.110405475	0.107791462	0.107962869	0.111871034	SC	1.027906971
11	6	0.103254798	0.102589153	0.108451389	0.116092983	0.116267711	0.121641427	SC	1.133333377
11	7	0.101842123	0.101612113	0.10649731	0.108348692	0.108451389	0.113336593	SC	1.067307678
11	8	0.104050159	0.103810452	0.108939908	0.109901565	0.109184172	0.116267711	SC	1.051764731
11	9	0.109498328	0.108939908	0.114313632	0.120828429	0.120664388	0.127992183	SC	1.107623365
11	10	0.106846515	0.10649731	0.112359554	0.119777638	0.118710309	0.126038104	SC	1.114678945
11	11	0.104470225	0.104543231	0.109916955	0.116487045	0.116756231	0.121641427	SC	1.116822476
11	12	0.103403454	0.103077672	0.108451389	0.110265894	0.110161215	0.114191502	SC	1.068720437
11	13	0.102993051	0.103077672	0.107962869	0.114217711	0.113825113	0.119687349	SC	1.104265453
11	14	0.106307822	0.10600879	0.111382514	0.114381983	0.113336593	0.119687349	SC	1.06912448
11	15	0.099991464	0.099658035	0.105520271	0.104063437	0.104543231	0.109916955	SC	1.049019597
11	16	0.10343161	0.103566192	0.107962869	0.107891925	0.107474349	0.113336593	SC	1.037735841
11	17	0.100281081	0.099658035	0.105520271	0.105279503	0.105520271	0.110405475	SC	1.058823516
11	18	0.102934887	0.102589153	0.107962869	0.105017445	0.105276011	0.110893995	SC	1.02619047
11	19	0.110388382	0.109916955	0.115779191	0.115441241	0.116267711	0.120420128	SC	1.057777762
11	20	0.104918903	0.105031751	0.110405475	0.110447585	0.109916955	0.115290672	SC	1.046511689
11	21	0.106762328	0.10649731	0.111871034	0.117432986	0.116756231	0.123106986	SC	1.096330325
11	22	0.108413598	0.107962869	0.114313632	0.110972604	0.109916955	0.116267711	SC	1.018099613
11	23	0.104814727	0.104543231	0.109916955	0.11059739	0.110893995	0.115779191	SC	1.060747722
11	24	0.10154425	0.101612113	0.10649731	0.105851206	0.105520271	0.111382514	SC	1.03846153
11	25	0.103048637	0.103077672	0.108451389	0.109794154	0.108695649	0.115290672	SC	1.054502358
11	26	0.102940819	0.103077672	0.107962869	0.106951163	0.10649731	0.112848073	SC	1.033175348
11	27	0.100452413	0.100146554	0.105031751	0.106652751	0.10600879	0.111626774	SC	1.058536572
11	28	0.101927612	0.101612113	0.107474349	0.109462515	0.110405475	0.114802152	SC	1.086538516
11	29	0.102802674	0.102589153	0.107962869	0.112252315	0.112115294	0.11724475	SC	1.092857195
11	30	0.102206438	0.102100633	0.10698583	0.109270994	0.109428436	0.114435762	SC	1.071770392
11	31	0.103213808	0.103077672	0.108207129	0.10488144	0.104054712	0.109916955	SC	1.009478671
11	32	0.103927783	0.104054712	0.108939908	0.110750309	0.110893995	0.115290672	SC	1.065727757
11	33	0.101787312	0.101612113	0.10649731	0.108800872	0.108451389	0.114069372	SC	1.067307678
11	34	0.102244142	0.102100633	0.10698583	0.109953591	0.110405475	0.115290672	SC	1.081339768
11	35	0.101886006	0.102100633	0.10698583	0.106429752	0.104543231	0.111138254	SC	1.02392344
11	36	0.105038833	0.104543231	0.109916955	0.110496961	0.110405475	0.115290672	SC	1.056074826
11	37	0.097756115	0.097703956	0.102589153	0.102013509	0.102589153	0.10649731	SC	1.049999989
11	38	0.104230421	0.104054712	0.109428436	0.115369747	0.115290672	0.120664388	SC	1.107981269
11	39	0.099815678	0.099658035	0.104543231	0.106844191	0.10723009	0.112725943	SC	1.075980375
11	40	0.099824789	0.099169515	0.105520271	0.110390205	0.110405475	0.116756231	SC	1.113300542
11	41	0.101244638	0.100635074	0.10649731	0.1114328	0.111382514	0.11773327	SC	1.106796167
11	42	0.103992328	0.103566192	0.109428436	0.107212646	0.107474349	0.112359554	SC	1.037735841
11	43	0.100308524	0.100146554	0.105520271	0.104419761	0.105031751	0.109428436	SC	1.048780477
11	44	0.101427313	0.101123594	0.107474349	0.107495204	0.107474349	0.111871034	SC	1.062801918
11	45	0.101624277	0.101612113	0.10698583	0.107891132	0.108451389	0.113336593	SC	1.067307678
11	46	0.100051198	0.100146554	0.104543231	0.110619422	0.110405475	0.116634101	SC	1.102439076
11	47	0.10379117	0.103566192	0.108939908	0.109485758	0.109916955	0.114802152	SC	1.061320813
11	48	0.107936466	0.108451389	0.112725943	0.109078627	0.108939908	0.113336593	SC	1.004504504
11	49	0.101980997	0.102344893	0.10649731	0.104036348	0.103810452	0.110771865	SC	1.014319806
11	50	0.096758446	0.096238397	0.101612113	0.106108526	0.10698583	0.112848073	SC	1.111675101
11	51	0.095041101	0.094772838	0.099658035	0.10173628	0.101612113	0.10698583	SC	1.072164931
11	52	0.100471338	0.100146554	0.105520271	0.106336766	0.10600879	0.111382514	SC	1.058536572
11	53	0.100270334	0.100146554	0.105031751	0.108990017	0.109428436	0.113825113	SC	1.092682981
11	54	0.098519188	0.098192476	0.103566192	0.107015261	0.10674157	0.112115294	SC	1.087064657
11	55	0.102234738	0.101856373	0.10723009	0.105260504	0.105031751	0.110405475	SC	1.031175053
11	56	0.099801222	0.099658035	0.105520271	0.102245262	0.101123594	0.107474349	SC	1.014705879
11	57	0.110134805	0.109916955	0.116511971	0.11343258	0.113092333	0.119198829	SC	1.028888881
12	1	0.101534332	0.101612113	0.10600879	0.103022716	0.103077672	0.107962869	SC	1.014423074
12	2	0.100732365	0.099658035	0.105031751	0.103590526	0.103566192	0.108939908	SC	1.039215677
12	3	0.10078075	0.100635074	0.105520271	0.103193142	0.103566192	0.107962869	SC	1.029126207
12	4	0.102021886	0.101612113	0.10698583	0.111382511	0.110893995	0.11773327	SC	1.091346207
12	5	0.101482283	0.101123594	0.10698583	0.109625964	0.109916955	0.114313632	SC	1.086956576
12	6	0.102944844	0.102589153	0.107718609	0.10444459	0.104054712	0.109916955	SC	1.014285711
12	7	0.106391737	0.10600879	0.111871034	0.109268886	0.108939908	0.114802152	SC	1.027649764
12	8	0.106255627	0.10600879	0.111871034	0.111426629	0.111871034	0.11724475	SC	1.055299598
12	9	0.10353788	0.104054712	0.108939908	0.110486892	0.110893995	0.116267711	SC	1.065727757
12	10	0.102686127	0.102589153	0.107474349	0.109021656	0.108939908	0.114313632	SC	1.061904748
12	11	0.102502532	0.102100633	0.107474349	0.106109144	0.105520271	0.111382514	SC	1.033492816
12	12	0.101730484	0.101612113	0.10698583	0.109669863	0.110405475	0.115779191	SC	1.086538516
12	13	0.100513518	0.100635074	0.105520271	0.104613356	0.105031751	0.109428436	SC	1.043689311
12	14	0.099747464	0.099658035	0.104054712	0.102592607	0.102589153	0.107474349	SC	1.029411758
12	15	0.101788622	0.101612113	0.10698583	0.104505562	0.104543231	0.109916955	SC	1.028846148
12	16	0.100949787	0.100635074	0.105520271	0.104797797	0.104543231	0.109916955	SC	1.038834943
12	17	0.100419828	0.100146554	0.105520271	0.106507781	0.10649731	0.111871034	SC	1.06341462
12	18	0.103955483	0.102100633	0.108451389	0.106282364	0.10649731	0.111871034	SC	1.043062192
12	19	0.103119135	0.103077672	0.108451389	0.110241329	0.110405475	0.115779191	SC	1.071090104
12	20	0.100999117	0.101123594	0.10600879	0.111100298	0.109916955	0.11773327	SC	1.086956576
12	21	0.099701989	0.099658035	0.104665361	0.112325468	0.111871034	0.120297998	SC	1.122549067
12	22	0.10276386	0.102100633	0.107962869	0.110407032	0.109916955	0.116756231	SC	1.07655508
12	23	0.101488213	0.101612113	0.10649731	0.104997577	0.105520271	0.109428436	SC	1.03846153
12	24	0.100429542	0.100146554	0.105520271	0.107508972	0.107474349	0.113336593	SC	1.073170715
12	25	0.100368247	0.100146554	0.105520271	0.109030432	0.109916955	0.114313632	SC	1.097561028
12	26	0.095317862	0.095261358	0.100146554	0.099720234	0.099169515	0.104543231	SC	1.041025631
12	27	0.096490059	0.097215436	0.102833413	0.099087038	0.099169515	0.104054712	SC	1.020100498
12	28	0.103449654	0.103077672	0.108451389	0.105000765	0.104543231	0.110405475	SC	1.014218006
12	29	0.100999134	0.100635074	0.10600879	0.108237484	0.107474349	0.112848073	SC	1.06796115
12	30	0.103772196	0.104054712	0.108939908	0.105000736	0.104543231	0.109428436	SC	1.004694835
12	31	0.101162215	0.101123594	0.10698583	0.103273841	0.103566192	0.108451389	SC	1.024154584
12	32	0.102259166	0.102100633	0.107474349	0.104638495	0.104543231	0.109428436	SC	1.02392344
12	33	0.100853898	0.100635074	0.105520271	0.105862989	0.10600879	0.111382514	SC	1.053398046
12	34	0.101380182	0.101123594	0.10600879	0.106379567	0.10625305	0.111871034	SC	1.050724626
12	35	0.100753809	0.100635074	0.105520271	0.105696972	0.105520271	0.111016124	SC	1.048543679
12	36	0.100459607	0.100146554	0.105520271	0.109771153	0.109428436	0.115290672	SC	1.092682981
12	37	0.100039246	0.099658035	0.104543231	0.101903147	0.101612113	0.10698583	SC	1.019607839
12	38	0.09602214	0.095749877	0.101612113	0.101584481	0.101123594	0.10649731	SC	1.056122436
12	39	0.096230345	0.095749877	0.101123594	0.097892593	0.097703956	0.103077672	SC	1.020408159
12	40	0.098141053	0.098192476	0.104054712	0.100385534	0.100635074	0.105520271	SC	1.024875616
12	41	0.092682977	0.092818759	0.097703956	0.098148914	0.098680995	0.103444062	SC	1.06315788
13	1	0.09728781	0.096238397	0.100879334	0.098140367	0.098192476	0.103077672	SC	1.020304564
13	2	0.102658238	0.102100633	0.108451389	0.104442656	0.104543231	0.109916955	SC	1.02392344
13	3	0.104686214	0.104787491	0.108329259	0.103801625	0.104298972	0.108451389	SC	0.995337996
13	4	0.099286485	0.099658035	0.103199802	0.101911471	0.102100633	0.10698583	SC	1.024509798
13	5	0.10815532	0.107474349	0.114557892	0.108839806	0.109428436	0.114313632	SC	1.018181884
13	6	0.104431876	0.104543231	0.109916955	0.108794434	0.108451389	0.113825113	SC	1.03738317
13	7	0.103478949	0.103566192	0.107962869	0.109985262	0.109916955	0.115290672	SC	1.061320813
13	8	0.1043168	0.104054712	0.109428436	0.108191866	0.108451389	0.113336593	SC	1.042253512
13	9	0.102471343	0.102100633	0.107474349	0.109974541	0.109428436	0.11724475	SC	1.071770392
13	10	0.101529515	0.101612113	0.10698583	0.107746017	0.107962869	0.113214463	SC	1.062499986
13	11	0.10150159	0.101123594	0.10600879	0.106037041	0.105031751	0.111871034	SC	1.038647334
13	12	0.103558737	0.103077672	0.108939908	0.109078448	0.109428436	0.114313632	SC	1.061611433
13	13	0.104084845	0.104054712	0.108939908	0.112749363	0.111871034	0.118710309	SC	1.075117426
13	14	0.105359429	0.105031751	0.110405475	0.110174153	0.109916955	0.115779191	SC	1.046511689
13	15	0.10436812	0.104054712	0.109428436	0.108696674	0.107962869	0.113825113	SC	1.037558677
13	16	0.102871705	0.102589153	0.107962869	0.107306668	0.107474349	0.112848073	SC	1.047619037
13	17	0.100034532	0.099658035	0.105031751	0.104137297	0.104054712	0.108939908	SC	1.044117637
13	18	0.103179449	0.103077672	0.108451389	0.109558834	0.109428436	0.115290672	SC	1.061611433
13	19	0.104608438	0.104543231	0.109428436	0.107350335	0.107474349	0.112359554	SC	1.028037377
13	20	0.10016619	0.100146554	0.105031751	0.10323257	0.102589153	0.107962869	SC	1.024390238
13	21	0.101478394	0.101612113	0.10649731	0.106874607	0.107474349	0.111871034	SC	1.057692295
13	22	0.10439543	0.104543231	0.109428436	0.110168449	0.109916955	0.114802152	SC	1.051401929
13	23	0.10515396	0.105031751	0.110405475	0.1083123	0.108451389	0.114313632	SC	1.032558133
13	24	0.102760736	0.102589153	0.107474349	0.110787879	0.110893995	0.116267711	SC	1.080952436
13	25	0.103358352	0.103566192	0.108451389	0.109306737	0.109184172	0.114802152	SC	1.054245307
13	26	0.101285114	0.101123594	0.10600879	0.107131125	0.10698583	0.112848073	SC	1.057971002
13	27	0.102053392	0.102100633	0.10698583	0.118371543	0.11724475	0.126038104	SC	1.148325399
13	28	0.100934477	0.100635074	0.10600879	0.103103162	0.103077672	0.107962869	SC	1.024271839
13	29	0.103127198	0.102100633	0.108939908	0.110513827	0.109916955	0.116756231	SC	1.07655508
13	30	0.10519722	0.105031751	0.110405475	0.107688858	0.10698583	0.112359554	SC	1.018604647
13	31	0.103116918	0.103077672	0.108451389	0.110787938	0.110405475	0.11724475	SC	1.071090104
13	32	0.102449577	0.102100633	0.107962869	0.112348484	0.111871034	0.118710309	SC	1.095693832
13	33	0.101043119	0.101123594	0.10600879	0.105593488	0.105031751	0.110893995	SC	1.038647334
13	34	0.103255371	0.103077672	0.108939908	0.107690496	0.107962869	0.112603813	SC	1.047393355
13	35	0.102657451	0.102589153	0.107962869	0.107890751	0.107962869	0.112848073	SC	1.052380941
13	36	0.102418893	0.102100633	0.10723009	0.106317627	0.10649731	0.110405475	SC	1.043062192
13	37	0.102239733	0.102100633	0.107474349	0.106428283	0.10649731	0.111871034	SC	1.043062192
13	38	0.101356441	0.101123594	0.10649731	0.105682242	0.10600879	0.110893995	SC	1.048309168
13	39	0.101010808	0.100635074	0.10600879	0.110138665	0.109916955	0.115779191	SC	1.092233063
13	40	0.099982557	0.099658035	0.105031751	0.106253053	0.10649731	0.110893995	SC	1.068627436
13	41	0.099290801	0.099169515	0.104054712	0.10384319	0.104054712	0.108939908	SC	1.049261073
13	42	0.099033884	0.098680995	0.104054712	0.102676296	0.102100633	0.10698583	SC	1.034653457
13	43	0.099298687	0.098680995	0.104054712	0.106357736	0.10600879	0.111871034	SC	1.074257409
13	44	0.097477898	0.097215436	0.102589153	0.101239679	0.100635074	0.10649731	SC	1.035175871
13	45	0.097176122	0.097215436	0.101612113	0.099394193	0.099658035	0.104543231	SC	1.025125622
13	46	0.098719751	0.098680995	0.103566192	0.102524658	0.102589153	0.107474349	SC	1.039603951
14	1	0.109091896	0.108207129	0.113336593	0.110131214	0.108451389	0.116023451	SC	1.002257336
14	2	0.098093924	0.097703956	0.103077672	0.101405905	0.101612113	0.10649731	SC	1.039999991
14	3	0.105406236	0.105031751	0.110405475	0.110924911	0.110893995	0.115290672	SC	1.055814013
14	4	0.100663107	0.100146554	0.10600879	0.109008078	0.109184172	0.114313632	SC	1.090243919
14	5	0.104210734	0.104054712	0.108939908	0.112518161	0.112848073	0.11822179	SC	1.084507096
14	6	0.10544305	0.105031751	0.110893995	0.117736603	0.11773327	0.124084026	SC	1.120930278
14	7	0.104615194	0.104543231	0.109916955	0.114545589	0.113825113	0.119687349	SC	1.088785099
14	8	0.103508886	0.103566192	0.108451389	0.109189482	0.109916955	0.114802152	SC	1.061320813
14	9	0.101511461	0.101123594	0.10698583	0.114249979	0.114313632	0.122129947	SC	1.130434827
14	10	0.104919647	0.105031751	0.109916955	0.113035557	0.111871034	0.118710309	SC	1.065116336
14	11	0.103369214	0.103077672	0.108451389	0.111770274	0.111382514	0.116267711	SC	1.080568775
14	12	0.104760456	0.104543231	0.109428436	0.11727763	0.116756231	0.123595506	SC	1.116822476
14	13	0.102021619	0.101612113	0.10698583	0.108866634	0.109916955	0.113825113	SC	1.081730825
14	14	0.105152015	0.105031751	0.110405475	0.114245586	0.114313632	0.119687349	SC	1.088372145
14	15	0.104799845	0.104543231	0.109916955	0.106584732	0.10698583	0.112359554	SC	1.023364481
14	16	0.109310229	0.108939908	0.114802152	0.113292624	0.112848073	0.11822179	SC	1.0358745
14	17	0.104948319	0.104543231	0.110405475	0.109519832	0.108939908	0.115412802	SC	1.042056066
14	18	0.107865168	0.10698583	0.113336593	0.114819392	0.114802152	0.120664388	SC	1.073059415
14	19	0.108588571	0.107962869	0.114802152	0.118151485	0.118710309	0.124084026	SC	1.09954756
14	20	0.103981222	0.103566192	0.109428436	0.116110359	0.115290672	0.122129947	SC	1.113207595
14	21	0.105128809	0.105031751	0.110405475	0.109462123	0.109428436	0.115168542	SC	1.041860527
14	22	0.103304422	0.103077672	0.108451389	0.113838955	0.113336593	0.119687349	SC	1.099526117
14	23	0.100178945	0.099658035	0.105520271	0.111364126	0.111382514	0.11724475	SC	1.117647107
14	24	0.104803689	0.104543231	0.109916955	0.109466999	0.109916955	0.114802152	SC	1.051401929
14	25	0.104775351	0.104543231	0.109916955	0.112390924	0.111871034	0.11761114	SC	1.070093514
14	26	0.100119128	0.100146554	0.105031751	0.10185363	0.102100633	0.108329259	SC	1.019512191
14	27	0.101341857	0.101123594	0.10649731	0.104868913	0.105520271	0.110405475	SC	1.043478251
14	28	0.104053976	0.104054712	0.109428436	0.11869933	0.11822179	0.126160234	SC	1.136150277
14	29	0.103236778	0.103077672	0.107962869	0.107740818	0.107474349	0.112848073	SC	1.042654019
14	30	0.10612648	0.105520271	0.112359554	0.115330475	0.115779191	0.120420128	SC	1.097222272
14	31	0.102764162	0.102589153	0.107474349	0.108675107	0.108939908	0.112848073	SC	1.061904748
14	32	0.102608154	0.102589153	0.107474349	0.115920819	0.116267711	0.122129947	SC	1.133333377
14	33	0.103733562	0.103566192	0.108939908	0.108968173	0.108939908	0.114557892	SC	1.051886781
14	34	0.103486662	0.103566192	0.108451389	0.110488272	0.110405475	0.115046412	SC	1.066037794
14	35	0.102279728	0.102100633	0.107474349	0.10560548	0.105520271	0.111871034	SC	1.033492816
14	36	0.103193665	0.103566192	0.107962869	0.10765022	0.10723009	0.112237424	SC	1.035377351
14	37	0.105102992	0.105031751	0.110893995	0.118027767	0.118466049	0.123473376	SC	1.12790702
14	38	0.099041108	0.098680995	0.104054712	0.101104623	0.100390814	0.10600879	SC	1.017326729
14	39	0.102693954	0.102589153	0.107474349	0.110711367	0.110161215	0.116756231	SC	1.07380958
14	40	0.098539091	0.098680995	0.103077672	0.102929773	0.102100633	0.10698583	SC	1.034653457
14	41	0.098036817	0.097703956	0.103077672	0.108564128	0.108939908	0.114802152	SC	1.114999974
14	42	0.100193453	0.099658035	0.105031751	0.102536292	0.101612113	0.107962869	SC	1.019607839
14	43	0.09794416	0.098192476	0.102589153	0.100267476	0.100635074	0.105031751	SC	1.024875616
14	44	0.094992294	0.094772838	0.099658035	0.102428958	0.103077672	0.107962869	SC	1.087628845
15	1	0.102952783	0.102589153	0.107962869	0.107329179	0.107474349	0.113336593	SC	1.047619037
15	2	0.102503407	0.102100633	0.107474349	0.107101271	0.107962869	0.111871034	SC	1.057416255
15	3	0.102511584	0.102100633	0.107474349	0.116479013	0.116267711	0.122618467	SC	1.138756023
15	4	0.101411538	0.101123594	0.10649731	0.106600159	0.10649731	0.111382514	SC	1.053140085
15	5	0.102009928	0.101612113	0.10698583	0.109631137	0.109916955	0.114313632	SC	1.081730825
15	6	0.104452154	0.103566192	0.110527605	0.105620136	0.105520271	0.110405475	SC	1.01886792
15	7	0.102180626	0.102100633	0.10698583	0.106362618	0.10600879	0.111382514	SC	1.038277504
15	8	0.102174851	0.102100633	0.10698583	0.10617451	0.10600879	0.111871034	SC	1.038277504
15	9	0.106246636	0.10600879	0.110893995	0.109322397	0.109916955	0.114313632	SC	1.036866422
15	10	0.102501412	0.102589153	0.107962869	0.109220937	0.108939908	0.115290672	SC	1.061904748
15	11	0.104848324	0.104543231	0.109916955	0.106702785	0.10649731	0.111382514	SC	1.018691585
15	12	0.09959312	0.099413775	0.104054712	0.101564399	0.101612113	0.10674157	SC	1.022113017
15	13	0.1004446	0.100635074	0.105031751	0.10429777	0.104787491	0.108939908	SC	1.041262127
15	14	0.100157689	0.100146554	0.105031751	0.104797611	0.105031751	0.110893995	SC	1.048780477
15	15	0.100089693	0.100146554	0.105031751	0.102650024	0.102589153	0.10698583	SC	1.024390238
15	16	0.100879074	0.100635074	0.10600879	0.103146942	0.103077672	0.109428436	SC	1.024271839
15	17	0.099993304	0.099902295	0.105031751	0.105967285	0.10600879	0.112359554	SC	1.061124681
15	18	0.103748396	0.103566192	0.108451389	0.105407282	0.105031751	0.110649735	SC	1.01415094
15	19	0.104788176	0.105031751	0.109916955	0.107810606	0.107474349	0.113336593	SC	1.023255809
15	20	0.100605712	0.100146554	0.105031751	0.106468133	0.10600879	0.112359554	SC	1.058536572
15	21	0.099554948	0.099169515	0.104543231	0.100802945	0.101123594	0.104543231	SC	1.019704429
15	22	0.098457716	0.098192476	0.103077672	0.102267875	0.101612113	0.107474349	SC	1.034825863
15	23	0.099288035	0.099169515	0.104054712	0.107031489	0.10698583	0.112725943	SC	1.078817716
15	24	0.100848989	0.100635074	0.105520271	0.101882419	0.101856373	0.10698583	SC	1.01213592
15	25	0.098908849	0.098680995	0.103566192	0.107035937	0.107474349	0.111871034	SC	1.089108891
15	26	0.097187492	0.096726917	0.102100633	0.101442628	0.101612113	0.10625305	SC	1.050505039
15	27	0.10209361	0.102100633	0.10698583	0.108270528	0.108451389	0.113825113	SC	1.062200943
15	28	0.099466605	0.099169515	0.104054712	0.108290446	0.107962869	0.114313632	SC	1.088669931
15	29	0.101001078	0.100635074	0.10649731	0.108666761	0.108451389	0.113825113	SC	1.077669886
15	30	0.099783775	0.099658035	0.105031751	0.104205341	0.104054712	0.109428436	SC	1.044117637
15	31	0.102646087	0.102589153	0.107962869	0.104014533	0.103077672	0.109428436	SC	1.004761904
15	32	0.097845377	0.097703956	0.102589153	0.104982193	0.104543231	0.110893995	SC	1.069999984
15	33	0.098504073	0.098192476	0.103566192	0.104801006	0.105031751	0.109916955	SC	1.069651725
15	34	0.099838371	0.100146554	0.104543231	0.102291689	0.102589153	0.107474349	SC	1.024390238
15	35	0.099297675	0.098680995	0.104543231	0.105895045	0.10649731	0.111871034	SC	1.079207903
15	36	0.099461987	0.099658035	0.104543231	0.101451944	0.101123594	0.10649731	SC	1.014705879
15	37	0.096435203	0.096238397	0.101123594	0.103997584	0.103566192	0.110039085	SC	1.076142114
15	38	0.098203564	0.097703956	0.103077672	0.101873961	0.102589153	0.10698583	SC	1.049999989
16	1	0.09927129	0.099169515	0.103077672	0.101116193	0.100635074	0.10600879	SC	1.014778322
16	2	0.105042147	0.104543231	0.110893995	0.105415302	0.105276011	0.110771865	SC	1.007009344
16	3	0.102985071	0.102589153	0.107962869	0.113615745	0.113336593	0.120542258	SC	1.104761955
16	4	0.101982921	0.102100633	0.10698583	0.108499219	0.108939908	0.113336593	SC	1.066985631
16	5	0.104986536	0.105031751	0.110405475	0.113997879	0.113825113	0.120908648	SC	1.083720983
16	6	0.103061692	0.103077672	0.107962869	0.113362302	0.112603813	0.121152908	SC	1.092417114
16	7	0.103252016	0.103077672	0.108451389	0.108743288	0.108939908	0.114313632	SC	1.056872026
16	8	0.103646299	0.103566192	0.108939908	0.110301693	0.109672695	0.115657061	SC	1.058962323
16	9	0.102198507	0.102589153	0.10698583	0.108699792	0.109428436	0.114313632	SC	1.066666725
16	10	0.104913563	0.10600879	0.109184172	0.104443146	0.104543231	0.108939908	SC	0.986175118
16	11	0.10417081	0.104054712	0.109428436	0.111272706	0.111382514	0.116756231	SC	1.070422592
16	12	0.104440542	0.104054712	0.109428436	0.117482851	0.11724475	0.123106986	SC	1.126760608
16	13	0.103454279	0.103566192	0.108451389	0.110146344	0.111138254	0.115412802	SC	1.073113264
16	14	0.101819265	0.102100633	0.10698583	0.105934078	0.105764531	0.110771865	SC	1.03588516
16	15	0.107474702	0.107474349	0.112848073	0.114086957	0.113825113	0.119198829	SC	1.059090966
16	16	0.102582376	0.102589153	0.107962869	0.108885103	0.108939908	0.114313632	SC	1.061904748
16	17	0.10335377	0.103077672	0.108451389	0.108532812	0.108939908	0.113336593	SC	1.056872026
16	18	0.102847286	0.102589153	0.107962869	0.113719386	0.113336593	0.119198829	SC	1.104761955
16	19	0.10555365	0.105031751	0.110893995	0.111205511	0.111382514	0.116267711	SC	1.060465174
16	20	0.10454166	0.104543231	0.109916955	0.112561162	0.112359554	0.11822179	SC	1.07476641
16	21	0.101462798	0.101123594	0.10649731	0.107423465	0.107474349	0.112359554	SC	1.062801918
16	22	0.101817127	0.101612113	0.10698583	0.108194388	0.108451389	0.113825113	SC	1.067307678
16	23	0.103088283	0.102589153	0.108451389	0.108446457	0.107962869	0.113336593	SC	1.052380941
16	24	0.102331937	0.102100633	0.107474349	0.111814933	0.111871034	0.11724475	SC	1.095693832
16	25	0.103409301	0.103077672	0.108451389	0.110939517	0.111382514	0.116267711	SC	1.080568775
16	26	0.101545457	0.101612113	0.10600879	0.104933192	0.104054712	0.110405475	SC	1.024038456
16	27	0.100624116	0.100146554	0.10600879	0.10797843	0.108451389	0.113702983	SC	1.082926811
16	28	0.101477502	0.101612113	0.10649731	0.109922205	0.109428436	0.115534931	SC	1.076923133
16	29	0.102877256	0.102589153	0.108451389	0.109072964	0.109428436	0.116023451	SC	1.066666725
16	30	0.103196172	0.103077672	0.107962869	0.109103256	0.108939908	0.114435762	SC	1.056872026
16	31	0.101845453	0.101612113	0.10649731	0.108105024	0.108451389	0.113336593	SC	1.067307678
16	32	0.106204201	0.108207129	0.112481683	0.106528232	0.10600879	0.111871034	SC	0.979683977
16	33	0.101464659	0.101123594	0.10637518	0.115158072	0.114802152	0.121152908	SC	1.135265744
16	34	0.103051225	0.102833413	0.108451389	0.105297487	0.105520271	0.110405475	SC	1.02612826
16	35	0.102777445	0.102589153	0.107962869	0.109724696	0.109916955	0.115290672	SC	1.071428628
16	36	0.099967115	0.099658035	0.105031751	0.107282905	0.107474349	0.112848073	SC	1.078431355
16	37	0.101543728	0.101123594	0.10649731	0.103969754	0.103810452	0.108939908	SC	1.026570042
16	38	0.10221062	0.102100633	0.107474349	0.10804368	0.107962869	0.113214463	SC	1.057416255
16	39	0.09720558	0.097215436	0.102100633	0.101436248	0.101123594	0.107474349	SC	1.040200996
16	40	0.101302489	0.101123594	0.10649731	0.107232777	0.10649731	0.112970203	SC	1.053140085
16	41	0.097320612	0.097215436	0.102100633	0.10784365	0.107474349	0.112359554	SC	1.105527614
16	42	0.101043656	0.099902295	0.107718609	0.100979334	0.099902295	0.10735222	SC	1
16	43	0.099206155	0.098680995	0.102589153	0.099411031	0.098925255	0.105520271	SC	1.002475247
16	44	0.100653914	0.100635074	0.105520271	0.102513998	0.101856373	0.108451389	SC	1.01213592
16	45	0.099662111	0.099169515	0.104543231	0.107881453	0.108451389	0.112848073	SC	1.093596038
16	46	0.100152946	0.100146554	0.105031751	0.106609305	0.10649731	0.112237424	SC	1.06341462
16	47	0.098826913	0.098680995	0.103566192	0.10770185	0.108451389	0.112848073	SC	1.099009879
16	48	0.099988505	0.099658035	0.105031751	0.116003909	0.116267711	0.122129947	SC	1.166666704
16	49	0.0987294	0.098680995	0.104054712	0.108255342	0.108939908	0.113336593	SC	1.103960372
16	50	0.096264001	0.095749877	0.101612113	0.106673378	0.10600879	0.112848073	SC	1.107142832
16	51	0.098219046	0.098192476	0.103077672	0.103524212	0.104054712	0.108451389	SC	1.059701479
16	52	0.093894163	0.093795799	0.098680995	0.098250128	0.098192476	0.102589153	SC	1.046874989
16	53	0.094246092	0.093795799	0.099169515	0.099568371	0.099658035	0.105031751	SC	1.062499985
16	54	0.095444553	0.096238397	0.100635074	0.097020977	0.096971177	0.102100633	SC	1.007614211
17	1	0.101656169	0.101612113	0.10649731	0.108778464	0.108939908	0.114802152	SC	1.072115369
17	2	0.097027836	0.096726917	0.101612113	0.103289279	0.103321932	0.10906204	SC	1.068181802
17	3	0.096322801	0.095749877	0.101123594	0.104143724	0.104543231	0.110893995	SC	1.091836713
17	4	0.100175304	0.099658035	0.105520271	0.102720679	0.102589153	0.107962869	SC	1.029411758
17	5	0.098954567	0.098680995	0.103566192	0.100141781	0.100146554	0.104665361	SC	1.014851482
17	6	0.103076972	0.103077672	0.108451389	0.108101133	0.108451389	0.112848073	SC	1.05213269
17	7	0.102661752	0.102589153	0.107962869	0.107245282	0.107474349	0.112359554	SC	1.047619037
17	8	0.100912141	0.100635074	0.10600879	0.109283039	0.108939908	0.114802152	SC	1.082524254
17	9	0.098129406	0.098192476	0.103077672	0.102503282	0.102100633	0.107474349	SC	1.039800986
17	10	0.100575256	0.100635074	0.105031751	0.101910167	0.102100633	0.10698583	SC	1.014563104
17	11	0.105551436	0.105520271	0.110405475	0.108771022	0.108939908	0.113825113	SC	1.032407401
17	12	0.104911099	0.104543231	0.110405475	0.1072475	0.10698583	0.112359554	SC	1.023364481
17	13	0.102124357	0.102589153	0.10698583	0.107168037	0.10674157	0.112237424	SC	1.040476182
17	14	0.102060836	0.101612113	0.10698583	0.105784683	0.105520271	0.110405475	SC	1.03846153
17	15	0.101438419	0.101123594	0.10649731	0.106376263	0.10649731	0.112115294	SC	1.053140085
17	16	0.103844976	0.103566192	0.108939908	0.106840961	0.10649731	0.111871034	SC	1.028301881
17	17	0.103265604	0.103077672	0.108451389	0.106949194	0.10698583	0.112848073	SC	1.037914684
17	18	0.104842459	0.104543231	0.110405475	0.106987596	0.10698583	0.112359554	SC	1.023364481
17	19	0.10170505	0.101612113	0.10698583	0.107621141	0.107474349	0.113336593	SC	1.057692295
17	20	0.100701707	0.100635074	0.105520271	0.107941063	0.107962869	0.113825113	SC	1.072815518
17	21	0.103787979	0.103566192	0.108451389	0.106980972	0.10698583	0.111871034	SC	1.033018861
17	22	0.099775056	0.099658035	0.105031751	0.10353258	0.104054712	0.109428436	SC	1.044117637
17	23	0.100568835	0.100635074	0.10600879	0.098159496	0.097948216	0.102100633	SC	0.973300977
17	24	0.102238456	0.102100633	0.10698583	0.103870518	0.103077672	0.109428436	SC	1.009569376
17	25	0.096678175	0.096238397	0.101123594	0.098097924	0.097703956	0.103077672	SC	1.015228423
17	26	0.098762924	0.098680995	0.103566192	0.102043386	0.102100633	0.10698583	SC	1.034653457
17	27	0.100907076	0.101123594	0.105520271	0.104035173	0.103810452	0.109428436	SC	1.026570042
17	28	0.099158549	0.099169515	0.103566192	0.102945748	0.102589153	0.108695649	SC	1.034482751
17	29	0.096034698	0.095749877	0.100635074	0.102910579	0.103077672	0.108451389	SC	1.076530594
17	30	0.101258851	0.101123594	0.10649731	0.105865845	0.104543231	0.111382514	SC	1.033816418
17	31	0.098430234	0.098192476	0.103077672	0.101280879	0.101123594	0.10649731	SC	1.029850739
17	32	0.100291951	0.099658035	0.105520271	0.105855603	0.105031751	0.111382514	SC	1.053921557
17	33	0.100500732	0.100635074	0.105520271	0.1031577	0.103077672	0.107840739	SC	1.024271839
17	34	0.101600394	0.101612113	0.10698583	0.108502711	0.108451389	0.113825113	SC	1.067307678
17	35	0.100361845	0.100146554	0.105031751	0.100924376	0.100635074	0.10600879	SC	1.004878048
18	1	0.100607787	0.100146554	0.105520271	0.110482145	0.110893995	0.11700049	SC	1.107317124
18	2	0.100341615	0.100146554	0.105398141	0.102794233	0.103077672	0.107474349	SC	1.029268286
18	3	0.101790085	0.101612113	0.10698583	0.102789916	0.103077672	0.107962869	SC	1.014423074
18	4	0.099755021	0.099658035	0.104543231	0.102408923	0.102100633	0.10698583	SC	1.024509798
18	5	0.100196425	0.100635074	0.104543231	0.101689916	0.101612113	0.10649731	SC	1.009708736
18	6	0.099513882	0.099413775	0.105031751	0.099687643	0.099169515	0.105276011	SC	0.997542998
18	7	0.101624514	0.101612113	0.10649731	0.10640747	0.10649731	0.111871034	SC	1.048076913
18	8	0.100387558	0.100146554	0.105031751	0.104181578	0.103566192	0.110405475	SC	1.034146334
18	9	0.101199021	0.101123594	0.10600879	0.105553582	0.105520271	0.110893995	SC	1.043478251
18	10	0.099301877	0.099658035	0.103566192	0.101204009	0.101367854	0.10600879	SC	1.017156859
18	11	0.098545329	0.098680995	0.103566192	0.101016576	0.100635074	0.10600879	SC	1.019801976
18	12	0.101256006	0.100635074	0.10649731	0.106971925	0.10698583	0.112848073	SC	1.063106782
18	13	0.100389411	0.100146554	0.105520271	0.103696083	0.103077672	0.108939908	SC	1.029268286
18	14	0.102248449	0.102100633	0.107962869	0.108411925	0.108207129	0.114802152	SC	1.059808599
18	15	0.102621477	0.102589153	0.107962869	0.107726446	0.107962869	0.112848073	SC	1.052380941
18	16	0.099060102	0.098680995	0.103566192	0.108298879	0.107962869	0.114313632	SC	1.094059385
18	17	0.099445576	0.099169515	0.104543231	0.108785547	0.109428436	0.114802152	SC	1.103448328
18	18	0.101282995	0.101612113	0.10600879	0.108295458	0.107962869	0.113336593	SC	1.062499986
18	19	0.102420105	0.102100633	0.107474349	0.104280299	0.104543231	0.109428436	SC	1.02392344
18	20	0.102422044	0.102589153	0.10698583	0.105556338	0.105520271	0.110405475	SC	1.028571422
18	21	0.094968246	0.094772838	0.099658035	0.099522522	0.099169515	0.104543231	SC	1.046391742
18	22	0.099684442	0.099658035	0.104543231	0.103669665	0.103566192	0.109428436	SC	1.039215677
18	23	0.101254353	0.101123594	0.10649731	0.103444459	0.103566192	0.108451389	SC	1.024154584
18	24	0.099870931	0.099658035	0.105031751	0.106122091	0.105520271	0.111871034	SC	1.058823516
18	25	0.098770808	0.098680995	0.103566192	0.103806044	0.104298972	0.108329259	SC	1.05693068
18	26	0.100018122	0.099658035	0.105031751	0.101259295	0.100635074	0.10649731	SC	1.009803919
18	27	0.098395773	0.097703956	0.103077672	0.102428272	0.102100633	0.107962869	SC	1.04499999
18	28	0.097550146	0.097215436	0.102100633	0.108066592	0.107474349	0.112848073	SC	1.105527614
18	29	0.098258484	0.098192476	0.103566192	0.101588612	0.101367854	0.10613092	SC	1.032338301
19	1	0.100598889	0.100635074	0.10723009	0.103046249	0.103077672	0.108573519	SC	1.024271839
19	2	0.098498737	0.098680995	0.103077672	0.10663689	0.10649731	0.112848073	SC	1.079207903
19	3	0.102717069	0.102589153	0.107962869	0.104080055	0.104054712	0.109428436	SC	1.014285711
19	4	0.103378428	0.103566192	0.108939908	0.1068862	0.107474349	0.112359554	SC	1.037735841
19	5	0.103516345	0.103566192	0.108939908	0.111896958	0.111871034	0.11724475	SC	1.080188734
19	6	0.103322286	0.103077672	0.108451389	0.104384094	0.104054712	0.109428436	SC	1.009478671
19	7	0.101103707	0.100635074	0.10600879	0.105490844	0.105031751	0.111382514	SC	1.043689311
19	8	0.101287425	0.101123594	0.10649731	0.109159307	0.109672695	0.115779191	SC	1.084541118
19	9	0.099776226	0.099169515	0.105031751	0.099340498	0.099169515	0.102589153	SC	1
19	10	0.102073824	0.101123594	0.108451389	0.105852882	0.105520271	0.110893995	SC	1.043478251
19	11	0.102724854	0.102589153	0.107962869	0.103926688	0.104054712	0.108329259	SC	1.014285711
19	12	0.101175565	0.101123594	0.10600879	0.103401584	0.103566192	0.107962869	SC	1.024154584
19	13	0.101823321	0.101612113	0.10698583	0.106347194	0.10649731	0.110893995	SC	1.048076913
19	14	0.100302849	0.100146554	0.105031751	0.103296345	0.103077672	0.107962869	SC	1.029268286
19	15	0.102241637	0.101856373	0.107474349	0.102090314	0.102100633	0.10698583	SC	1.002398081
19	16	0.099255574	0.098680995	0.104543231	0.102943521	0.103077672	0.108329259	SC	1.044554445
19	17	0.100585894	0.100635074	0.105031751	0.106121528	0.10649731	0.110405475	SC	1.058252414
19	18	0.100954265	0.101123594	0.105520271	0.102107714	0.102100633	0.107474349	SC	1.009661834
19	19	0.102225097	0.102100633	0.107474349	0.107795678	0.107474349	0.113825113	SC	1.052631567
19	20	0.099338666	0.098680995	0.104543231	0.105148068	0.10600879	0.109916955	SC	1.074257409
19	21	0.102639499	0.102100633	0.107474349	0.108398708	0.107962869	0.114313632	SC	1.057416255
19	22	0.099819504	0.099658035	0.105031751	0.104486711	0.104543231	0.109916955	SC	1.049019597
19	23	0.101878354	0.101612113	0.10698583	0.106032377	0.10649731	0.110893995	SC	1.048076913
19	24	0.101769449	0.101123594	0.10698583	0.107004542	0.10649731	0.111871034	SC	1.053140085
19	25	0.101590668	0.101612113	0.10649731	0.107975399	0.108451389	0.113702983	SC	1.067307678
19	26	0.103632387	0.103077672	0.108939908	0.106615417	0.10649731	0.112359554	SC	1.033175348
19	27	0.105255451	0.105031751	0.110893995	0.109584598	0.108939908	0.115779191	SC	1.037209294
19	28	0.107890978	0.10649731	0.113825113	0.128787772	0.128969222	0.135319978	SC	1.2110092
19	29	0.099251445	0.099169515	0.104054712	0.105352438	0.104543231	0.110893995	SC	1.05418718
19	30	0.100394056	0.100146554	0.105520271	0.111181822	0.110893995	0.11809966	SC	1.107317124
19	31	0.102149572	0.102100633	0.10698583	0.103653557	0.103566192	0.107962869	SC	1.014354064
19	32	0.102729179	0.102589153	0.107962869	0.109111799	0.108939908	0.114802152	SC	1.061904748
19	33	0.103463969	0.103077672	0.108451389	0.112460724	0.112603813	0.11761114	SC	1.092417114
19	34	0.101966652	0.101612113	0.10698583	0.111606695	0.111382514	0.11748901	SC	1.096153898
19	35	0.102277285	0.102100633	0.107474349	0.113450456	0.113580853	0.119198829	SC	1.11244024
19	36	0.101481843	0.101123594	0.10649731	0.107679003	0.107962869	0.112359554	SC	1.067632835
19	37	0.101626682	0.101612113	0.10649731	0.106774309	0.10698583	0.112359554	SC	1.052884604
19	38	0.100079042	0.099658035	0.105031751	0.106497313	0.105520271	0.111993164	SC	1.058823516
19	39	0.098859837	0.098680995	0.103566192	0.103908887	0.104543231	0.108451389	SC	1.059405927
19	40	0.100149062	0.100146554	0.105520271	0.101568899	0.101612113	0.10698583	SC	1.014634143
19	41	0.097159706	0.097215436	0.102100633	0.101052104	0.101123594	0.105520271	SC	1.040200996
19	42	0.09881486	0.098680995	0.103566192	0.102237103	0.102100633	0.10698583	SC	1.034653457
19	43	0.098138427	0.097703956	0.103077672	0.105636852	0.105520271	0.109916955	SC	1.079999982
19	44	0.09846853	0.098192476	0.103199802	0.108411644	0.108451389	0.114191502	SC	1.104477588
19	45	0.097255904	0.096726917	0.102589153	0.104792921	0.105520271	0.109916955	SC	1.09090907
19	46	0.096137836	0.096238397	0.100635074	0.101297877	0.101123594	0.10600879	SC	1.05076141
19	47	0.100910852	0.101612113	0.105520271	0.103827184	0.103077672	0.108573519	SC	1.014423074
20	1	0.098615448	0.098192476	0.103566192	0.100270755	0.100146554	0.105520271	SC	1.019900493
20	2	0.101383993	0.101612113	0.10600879	0.105364275	0.105520271	0.110649735	SC	1.03846153
20	3	0.101942332	0.101612113	0.10698583	0.104769108	0.105764531	0.109306304	SC	1.040865376
20	4	0.101229423	0.101123594	0.10600879	0.106557131	0.107474349	0.110893995	SC	1.062801918
20	5	0.103384225	0.103566192	0.108939908	0.108396434	0.108939908	0.113336593	SC	1.051886781
20	6	0.10027503	0.100146554	0.105031751	0.105960264	0.10649731	0.109428436	SC	1.06341462
20	7	0.101663042	0.101123594	0.10649731	0.107850753	0.10698583	0.113825113	SC	1.057971002
20	8	0.101625097	0.101123594	0.10698583	0.109520751	0.109916955	0.114435762	SC	1.086956576
20	9	0.100692242	0.100146554	0.105520271	0.112785143	0.113580853	0.11834392	SC	1.134146386
20	10	0.101441749	0.101123594	0.10600879	0.103449615	0.104054712	0.107962869	SC	1.028985501
20	11	0.102106846	0.102100633	0.10698583	0.103865967	0.104543231	0.108939908	SC	1.02392344
20	12	0.100218908	0.100146554	0.105031751	0.102232457	0.102344893	0.10735222	SC	1.021951215
20	13	0.102237679	0.102100633	0.10698583	0.106900342	0.10698583	0.112848073	SC	1.047846879
20	14	0.101689786	0.101612113	0.10698583	0.106348374	0.10698583	0.111626774	SC	1.052884604
20	15	0.101391097	0.101123594	0.10649731	0.105620999	0.10600879	0.111382514	SC	1.048309168
20	16	0.10191377	0.101612113	0.10698583	0.107777733	0.108451389	0.113336593	SC	1.067307678
20	17	0.103336463	0.103566192	0.108939908	0.11045909	0.109916955	0.115779191	SC	1.061320813
20	18	0.102415122	0.102589153	0.107962869	0.112880484	0.113336593	0.118710309	SC	1.104761955
20	19	0.100265395	0.100146554	0.105031751	0.105031753	0.105031751	0.110405475	SC	1.048780477
20	20	0.101902941	0.101612113	0.10698583	0.104866951	0.105276011	0.110405475	SC	1.036057684
20	21	0.100587853	0.100146554	0.105520271	0.10198432	0.101612113	0.10698583	SC	1.014634143
20	22	0.102031492	0.101612113	0.10698583	0.105156205	0.10600879	0.111016124	SC	1.043269221
20	23	0.101172634	0.101123594	0.10600879	0.10309053	0.102589153	0.107474349	SC	1.01449275
20	24	0.09841999	0.098192476	0.103566192	0.102047462	0.102100633	0.10710796	SC	1.039800986
20	25	0.101018258	0.100635074	0.10600879	0.104298974	0.104543231	0.109428436	SC	1.038834943
20	26	0.100123057	0.100146554	0.105031751	0.106227287	0.10600879	0.111871034	SC	1.058536572
20	27	0.098455038	0.098192476	0.103566192	0.10566296	0.10600879	0.111382514	SC	1.079601972
20	28	0.100513904	0.100146554	0.105520271	0.101218147	0.100635074	0.10649731	SC	1.004878048
20	29	0.102115131	0.102100633	0.10698583	0.106869324	0.10674157	0.111504644	SC	1.045454535
20	30	0.101026192	0.100635074	0.10600879	0.107702656	0.107474349	0.113336593	SC	1.06796115
20	31	0.100935786	0.101123594	0.10600879	0.103591246	0.103077672	0.107962869	SC	1.019323667
20	32	0.101208826	0.101123594	0.10600879	0.101569492	0.101612113	0.10649731	SC	1.004830917
20	33	0.100342685	0.100146554	0.105520271	0.104449019	0.104543231	0.109916955	SC	1.043902429
20	34	0.1009404	0.100635074	0.10649731	0.112195522	0.111382514	0.11822179	SC	1.106796167
20	35	0.100750407	0.100635074	0.10600879	0.106679381	0.10698583	0.112359554	SC	1.063106782
20	36	0.099134522	0.099169515	0.104054712	0.108017152	0.107962869	0.114313632	SC	1.088669931
20	37	0.098190496	0.097703956	0.103077672	0.101782034	0.102100633	0.10600879	SC	1.04499999
20	38	0.097598773	0.097703956	0.102589153	0.107271965	0.10649731	0.112848073	SC	1.089999979
20	39	0.098269699	0.098192476	0.103566192	0.099516777	0.099658035	0.104054712	SC	1.01492537
20	40	0.097784863	0.097703956	0.102100633	0.106428615	0.10649731	0.111382514	SC	1.089999979
20	41	0.099271867	0.099169515	0.104054712	0.101065089	0.101123594	0.105642401	SC	1.019704429
20	42	0.097976143	0.097703956	0.103077672	0.10389063	0.103566192	0.108451389	SC	1.059999986
20	43	0.097716142	0.097703956	0.102589153	0.105642403	0.10600879	0.110893995	SC	1.084999981
20	44	0.098230725	0.097703956	0.103077672	0.105364314	0.10649731	0.110893995	SC	1.089999979
21	1	0.102706399	0.104054712	0.107962869	0.103469208	0.103566192	0.108451389	SC	0.995305165
21	2	0.102577225	0.102100633	0.108084999	0.10383657	0.103810452	0.109428436	SC	1.016746408
21	3	0.100739498	0.100635074	0.105520271	0.110678052	0.110893995	0.116267711	SC	1.101941799
21	4	0.103225871	0.103077672	0.108451389	0.104494985	0.104543231	0.110405475	SC	1.014218006
21	5	0.102643192	0.102100633	0.107474349	0.10479128	0.105031751	0.109916955	SC	1.028708128
21	6	0.104558079	0.104054712	0.109916955	0.118590058	0.11822179	0.123351246	SC	1.136150277
21	7	0.102408132	0.102100633	0.107474349	0.106379323	0.10698583	0.111871034	SC	1.047846879
21	8	0.102114837	0.102100633	0.10698583	0.102988852	0.102100633	0.108207129	SC	1
21	9	0.102968151	0.103077672	0.108451389	0.112984856	0.113336593	0.118710309	SC	1.099526117
21	10	0.102277135	0.102100633	0.107474349	0.111359089	0.111871034	0.11724475	SC	1.095693832
21	11	0.101972484	0.102100633	0.10698583	0.106473599	0.10723009	0.111504644	SC	1.050239223
21	12	0.103479727	0.103566192	0.108451389	0.107107316	0.10698583	0.113214463	SC	1.033018861
21	13	0.100226168	0.100146554	0.105153881	0.109788851	0.109916955	0.115779191	SC	1.097561028
21	14	0.101108749	0.100635074	0.10600879	0.112272978	0.112115294	0.11773327	SC	1.114077719
21	15	0.100310337	0.100146554	0.105520271	0.110854202	0.110893995	0.11773327	SC	1.107317124
21	16	0.098994136	0.098680995	0.104054712	0.10325713	0.103077672	0.108451389	SC	1.044554445
21	17	0.10312691	0.103077672	0.107962869	0.104761904	0.105031751	0.109306304	SC	1.018957342
21	18	0.101049916	0.100635074	0.10600879	0.103395599	0.103077672	0.107474349	SC	1.024271839
21	19	0.104792244	0.104543231	0.110405475	0.11231514	0.111871034	0.116634101	SC	1.070093514
21	20	0.101077046	0.100635074	0.10600879	0.105468303	0.105764531	0.111626774	SC	1.050970862
21	21	0.102761906	0.102589153	0.107474349	0.105620197	0.105031751	0.110893995	SC	1.023809519
21	22	0.100100468	0.100635074	0.105031751	0.100316475	0.100390814	0.105031751	SC	0.997572816
21	23	0.098723849	0.099169515	0.103077672	0.098416715	0.098436736	0.104054712	SC	0.992610839
21	24	0.103847433	0.104054712	0.108939908	0.111587105	0.111626774	0.11773327	SC	1.072770009
21	25	0.104539246	0.104543231	0.109916955	0.108327995	0.108939908	0.113825113	SC	1.042056066
21	26	0.106589987	0.10600879	0.112359554	0.114047944	0.114313632	0.119687349	SC	1.078341068
21	27	0.099769063	0.099658035	0.105031751	0.106024773	0.10600879	0.111626774	SC	1.063725476
21	28	0.098584715	0.098192476	0.103566192	0.106993738	0.10698583	0.113336593	SC	1.089552218
21	29	0.104576096	0.104543231	0.109428436	0.112514249	0.111871034	0.118710309	SC	1.070093514
21	30	0.10293448	0.103077672	0.107962869	0.106872338	0.10698583	0.112359554	SC	1.037914684
21	31	0.103784396	0.103566192	0.108939908	0.105488848	0.104543231	0.110893995	SC	1.00943396
21	32	0.099869498	0.099658035	0.104543231	0.101826827	0.101612113	0.10649731	SC	1.019607839
21	33	0.103537221	0.103566192	0.108451389	0.109397513	0.108939908	0.115046412	SC	1.051886781
21	34	0.098243516	0.098192476	0.102955543	0.103249688	0.103566192	0.107718609	SC	1.054726356
21	35	0.102775922	0.102589153	0.107474349	0.110725536	0.110405475	0.116756231	SC	1.076190532
21	36	0.100093091	0.099658035	0.105031751	0.107649311	0.107962869	0.112848073	SC	1.083333315
21	37	0.096381452	0.096238397	0.100635074	0.099412158	0.098680995	0.104665361	SC	1.025380705
21	38	0.098205093	0.098192476	0.103077672	0.097079183	0.096238397	0.102589153	SC	0.980099507
21	39	0.099464847	0.099169515	0.104054712	0.106884058	0.10698583	0.112359554	SC	1.078817716
21	40	0.102857996	0.102589153	0.107962869	0.109857803	0.108939908	0.115901321	SC	1.061904748
21	41	0.101676588	0.101123594	0.10698583	0.110153956	0.109916955	0.115779191	SC	1.086956576
21	42	0.099627159	0.099658035	0.104543231	0.105863208	0.10625305	0.111016124	SC	1.066176456
21	43	0.098452143	0.098192476	0.103077672	0.101835265	0.101612113	0.10649731	SC	1.034825863
22	1	0.101791453	0.101123594	0.10649731	0.110412873	0.109916955	0.115779191	SC	1.086956576
22	2	0.097881073	0.097703956	0.103077672	0.10353416	0.103566192	0.107474349	SC	1.059999986
22	3	0.09965414	0.099658035	0.104543231	0.101535783	0.101612113	0.10649731	SC	1.019607839
22	4	0.101973036	0.102100633	0.10698583	0.105725331	0.105276011	0.111748904	SC	1.031100472
22	5	0.099684627	0.099658035	0.104543231	0.103155837	0.102589153	0.107962869	SC	1.029411758
22	6	0.102403166	0.102100633	0.107474349	0.111185714	0.111138254	0.116267711	SC	1.0885168
22	7	0.103252553	0.103077672	0.108451389	0.111527796	0.112359554	0.11761114	SC	1.090047446
22	8	0.102946804	0.102589153	0.107962869	0.106682715	0.10600879	0.111871034	SC	1.033333326
22	9	0.10324111	0.103077672	0.108451389	0.107845423	0.108451389	0.112848073	SC	1.05213269
22	10	0.100225365	0.100146554	0.104543231	0.108135733	0.107962869	0.113825113	SC	1.078048763
22	11	0.10098549	0.100635074	0.10600879	0.103827054	0.103077672	0.108451389	SC	1.024271839
22	12	0.098020057	0.097703956	0.103077672	0.09898137	0.099169515	0.104054712	SC	1.014999997
22	13	0.100911583	0.100635074	0.10600879	0.105192407	0.104787491	0.109916955	SC	1.041262127
22	14	0.100063869	0.099658035	0.105520271	0.108368637	0.107962869	0.113947242	SC	1.083333315
22	15	0.098067301	0.098192476	0.103077672	0.102546164	0.102100633	0.10698583	SC	1.039800986
22	16	0.101838294	0.101123594	0.10698583	0.101409333	0.100635074	0.107474349	SC	0.995169083
22	17	0.101808191	0.101612113	0.10698583	0.115359718	0.115290672	0.121641427	SC	1.134615428
22	18	0.103754795	0.103566192	0.109428436	0.10950824	0.109428436	0.114802152	SC	1.056603833
22	19	0.105226934	0.105031751	0.110405475	0.107887133	0.107962869	0.113336593	SC	1.027906971
22	20	0.100130347	0.099658035	0.105031751	0.103449152	0.103077672	0.107962869	SC	1.034313718
22	21	0.101035304	0.100635074	0.105520271	0.101532029	0.101123594	0.10600879	SC	1.004854368
22	22	0.10025436	0.100146554	0.105031751	0.105351259	0.105276011	0.110405475	SC	1.051219501
22	23	0.10341219	0.103566192	0.108451389	0.10922748	0.108451389	0.114191502	SC	1.047169801
22	24	0.104811233	0.104543231	0.109916955	0.105553393	0.10600879	0.110405475	SC	1.014018689
22	25	0.100094698	0.099658035	0.105031751	0.103212797	0.103321932	0.108451389	SC	1.036764698
22	26	0.103810055	0.103566192	0.108939908	0.107964682	0.107962869	0.113336593	SC	1.042452821
22	27	0.103395531	0.103077672	0.108939908	0.109829716	0.110405475	0.114802152	SC	1.071090104
22	28	0.102834409	0.102589153	0.107962869	0.106214345	0.105764531	0.111016124	SC	1.030952374
22	29	0.103400775	0.103077672	0.108451389	0.108712105	0.108695649	0.113702983	SC	1.054502358
22	30	0.100164853	0.100146554	0.105031751	0.107426189	0.107474349	0.113336593	SC	1.073170715
22	31	0.102963671	0.102589153	0.108451389	0.106970471	0.10723009	0.112359554	SC	1.045238085
22	32	0.106658689	0.10649731	0.113336593	0.110942179	0.110893995	0.116756231	SC	1.041284465
22	33	0.103415812	0.103077672	0.109428436	0.11138439	0.111871034	0.116756231	SC	1.085308111
22	34	0.099509215	0.099169515	0.104054712	0.10203231	0.101612113	0.10698583	SC	1.024630536
22	35	0.098928548	0.098680995	0.104054712	0.10326638	0.103566192	0.108451389	SC	1.049504939
22	36	0.109574259	0.109184172	0.114313632	0.109882437	0.110405475	0.115290672	SC	1.011185714
22	37	0.113716551	0.113336593	0.119198829	0.115798774	0.115779191	0.121152908	SC	1.021551718
22	38	0.100339002	0.100146554	0.105031751	0.100924393	0.101123594	0.105031751	SC	1.009756095
22	39	0.10744382	0.107474349	0.112848073	0.11210882	0.111871034	0.118710309	SC	1.040909152
22	40	0.11052954	0.110405475	0.11834392	0.11255233	0.112848073	0.118832439	SC	1.022123888
22	41	0.102566255	0.102100633	0.10698583	0.103641176	0.103566192	0.107962869	SC	1.014354064
22	42	0.103826045	0.104298972	0.109916955	0.106151118	0.10649731	0.112359554	SC	1.021077279
23	1	0.100423876	0.100146554	0.105520271	0.109242582	0.109916955	0.113336593	SC	1.097561028
23	2	0.099201445	0.099169515	0.104054712	0.102906986	0.103566192	0.10698583	SC	1.044334965
23	3	0.10163466	0.101612113	0.10698583	0.102988852	0.103810452	0.108451389	SC	1.021634611
23	4	0.104503624	0.105276011	0.110527605	0.104796769	0.105276011	0.10906204	SC	1
23	5	0.102334095	0.102100633	0.107474349	0.1098054	0.110161215	0.116267711	SC	1.078947424
23	6	0.101915554	0.101612113	0.10698583	0.106428183	0.10698583	0.112359554	SC	1.052884604
23	7	0.100571842	0.100146554	0.105520271	0.109310191	0.109184172	0.114680022	SC	1.090243919
23	8	0.102011097	0.102589153	0.10698583	0.103517341	0.103077672	0.107474349	SC	1.004761904
23	9	0.101690572	0.101612113	0.10698583	0.10468875	0.104543231	0.109916955	SC	1.028846148
23	10	0.10087954	0.100635074	0.10600879	0.105443138	0.105520271	0.109916955	SC	1.048543679
23	11	0.101226252	0.101123594	0.10600879	0.105300853	0.105520271	0.110405475	SC	1.043478251
23	12	0.102821074	0.102589153	0.107962869	0.110493405	0.110893995	0.115779191	SC	1.080952436
23	13	0.103169725	0.103077672	0.108451389	0.105758982	0.10600879	0.111871034	SC	1.028436013
23	14	0.102591847	0.102589153	0.107474349	0.107620347	0.10674157	0.112359554	SC	1.040476182
23	15	0.102185558	0.102100633	0.10698583	0.111032012	0.110893995	0.11712262	SC	1.086124456
23	16	0.104183411	0.104054712	0.109428436	0.112027004	0.112359554	0.116756231	SC	1.079812261
23	17	0.102047065	0.102100633	0.10698583	0.101515484	0.100635074	0.10649731	SC	0.985645936
23	18	0.102124926	0.101856373	0.108451389	0.103943686	0.103566192	0.109184172	SC	1.016786567
23	19	0.102238167	0.102100633	0.10698583	0.109163626	0.108207129	0.114435762	SC	1.059808599
23	20	0.101775475	0.101612113	0.10698583	0.108815007	0.109428436	0.113825113	SC	1.076923133
23	21	0.101490094	0.101123594	0.10649731	0.110325324	0.109916955	0.115779191	SC	1.086956576
23	22	0.099774282	0.099658035	0.104543231	0.103952083	0.104787491	0.108084999	SC	1.051470577
23	23	0.099894648	0.099658035	0.105031751	0.106060985	0.105520271	0.110893995	SC	1.058823516
23	24	0.101377306	0.101123594	0.10600879	0.109892047	0.110405475	0.115412802	SC	1.091787493
23	25	0.102112834	0.101612113	0.107962869	0.105690328	0.105520271	0.110893995	SC	1.03846153
23	26	0.10222914	0.102100633	0.107962869	0.110075806	0.110405475	0.116267711	SC	1.081339768
23	27	0.100481688	0.100146554	0.105520271	0.105381931	0.105276011	0.109428436	SC	1.051219501
23	28	0.099367569	0.099169515	0.104054712	0.104537806	0.104054712	0.109916955	SC	1.049261073
23	29	0.101594077	0.101612113	0.10600879	0.101193383	0.101612113	0.105276011	SC	1
23	30	0.100761233	0.100635074	0.10600879	0.108433394	0.108939908	0.113336593	SC	1.082524254
23	31	0.103358785	0.103077672	0.108939908	0.113015883	0.113336593	0.118710309	SC	1.099526117
23	32	0.101493344	0.101612113	0.10649731	0.110449883	0.111382514	0.115290672	SC	1.096153898
23	33	0.103521437	0.103077672	0.108817779	0.111767926	0.110893995	0.119198829	SC	1.07582944
23	34	0.10196123	0.101612113	0.10698583	0.108498435	0.108939908	0.113825113	SC	1.072115369
23	35	0.100958316	0.100635074	0.10600879	0.105083945	0.104543231	0.109916955	SC	1.038834943
23	36	0.101837786	0.101612113	0.10735222	0.106729754	0.107474349	0.112848073	SC	1.057692295
23	37	0.098735016	0.098680995	0.103566192	0.104178986	0.104543231	0.109428436	SC	1.059405927
23	38	0.099384121	0.099169515	0.104543231	0.103760755	0.103566192	0.108451389	SC	1.044334965
23	39	0.099396321	0.099169515	0.104054712	0.105282825	0.105031751	0.110405475	SC	1.059113287
23	40	0.100439224	0.100146554	0.105520271	0.107767464	0.10723009	0.112970203	SC	1.070731692
23	41	0.100253636	0.100146554	0.105520271	0.103614417	0.102589153	0.108939908	SC	1.024390238
23	42	0.096904389	0.097215436	0.102100633	0.099891292	0.099169515	0.105031751	SC	1.020100498
23	43	0.09811715	0.097703956	0.103077672	0.106278321	0.10600879	0.110893995	SC	1.084999981
23	44	0.099028309	0.098680995	0.104054712	0.104221431	0.105031751	0.108939908	SC	1.064356421
23	45	0.098255961	0.098192476	0.103077672	0.102827799	0.103077672	0.107474349	SC	1.049751232
23	46	0.099109406	0.098680995	0.103566192	0.101675149	0.101612113	0.10674157	SC	1.029702964
23	47	0.100113826	0.099658035	0.105031751	0.103776076	0.103566192	0.10906204	SC	1.039215677
23	48	0.096470789	0.095994137	0.101612113	0.105743596	0.10600879	0.110405475	SC	1.104325675
23	49	0.095338757	0.095261358	0.100146554	0.096928369	0.096726917	0.102589153	SC	1.015384612
23	50	0.095428201	0.095261358	0.100635074	0.103329916	0.103566192	0.107840739	SC	1.087179467
23	51	0.098137227	0.098192476	0.102589153	0.10527307	0.105276011	0.110893995	SC	1.072139287
23	52	0.095191741	0.095261358	0.100146554	0.098256335	0.098192476	0.103077672	SC	1.030769224
24	1	0.101878475	0.101123594	0.10698583	0.110405472	0.110405475	0.115779191	SC	1.091787493
24	2	0.099308314	0.099169515	0.104543231	0.111660297	0.111871034	0.116756231	SC	1.128078864
24	3	0.099054138	0.098680995	0.104543231	0.107552965	0.107962869	0.112970203	SC	1.094059385
24	4	0.100913118	0.100635074	0.10637518	0.109636313	0.110649735	0.115779191	SC	1.099514615
24	5	0.099486916	0.099169515	0.104543231	0.101825059	0.101612113	0.10600879	SC	1.024630536
24	6	0.100128694	0.099658035	0.10600879	0.107239995	0.107962869	0.112848073	SC	1.083333315
24	7	0.102124482	0.102100633	0.10698583	0.105872097	0.10649731	0.110893995	SC	1.043062192
24	8	0.104050058	0.103566192	0.109428436	0.107356663	0.10698583	0.112359554	SC	1.033018861
24	9	0.101718617	0.101612113	0.10649731	0.108771457	0.109428436	0.113947242	SC	1.076923133
24	10	0.104843621	0.105031751	0.109428436	0.111978357	0.110893995	0.11822179	SC	1.055814013
24	11	0.098445758	0.098192476	0.103566192	0.110530963	0.110893995	0.11797753	SC	1.12935328
24	12	0.105118382	0.104543231	0.110893995	0.113446901	0.113336593	0.119687349	SC	1.084112203
24	13	0.105331677	0.105520271	0.110405475	0.110849193	0.110405475	0.11724475	SC	1.046296357
24	14	0.104893632	0.105031751	0.109916955	0.106996453	0.107474349	0.112359554	SC	1.023255809
24	15	0.100034785	0.100146554	0.105031751	0.103344898	0.103077672	0.108329259	SC	1.029268286
24	16	0.098867131	0.098680995	0.103566192	0.101140796	0.100635074	0.105520271	SC	1.019801976
24	17	0.103094881	0.103077672	0.107962869	0.106511865	0.107474349	0.112359554	SC	1.042654019
24	18	0.103346592	0.103077672	0.108451389	0.111196102	0.111871034	0.11773327	SC	1.085308111
24	19	0.10113819	0.101123594	0.10600879	0.110212336	0.110405475	0.115657061	SC	1.091787493
24	20	0.104184563	0.103566192	0.109428436	0.120767944	0.119931608	0.126526624	SC	1.158018906
24	21	0.105838915	0.105520271	0.110893995	0.110016465	0.110405475	0.114802152	SC	1.046296357
24	22	0.101519168	0.101123594	0.10649731	0.108117381	0.108451389	0.112848073	SC	1.072463752
24	23	0.100718793	0.100146554	0.105520271	0.103795499	0.104543231	0.108451389	SC	1.043902429
24	24	0.099645535	0.099169515	0.104054712	0.107685604	0.107962869	0.112359554	SC	1.088669931
24	25	0.099287832	0.099169515	0.104054712	0.108147424	0.10698583	0.114313632	SC	1.078817716
24	26	0.09855461	0.098192476	0.103566192	0.100793328	0.100635074	0.104298972	SC	1.024875616
24	27	0.094586551	0.094772838	0.100635074	0.103006183	0.101612113	0.108939908	SC	1.072164931
24	28	0.104552643	0.104054712	0.109916955	0.11244795	0.112359554	0.116634101	SC	1.079812261
24	29	0.102005969	0.101612113	0.10698583	0.111531714	0.111871034	0.11724475	SC	1.10096159
24	30	0.102769072	0.102589153	0.107474349	0.102607082	0.102833413	0.10735222	SC	1.002380952
24	31	0.10378794	0.104054712	0.108939908	0.113603397	0.113825113	0.119443089	SC	1.093896765
24	32	0.108122172	0.107962869	0.114313632	0.115710174	0.116267711	0.122129947	SC	1.07692313
24	33	0.102211531	0.101612113	0.107474349	0.111355117	0.110893995	0.11724475	SC	1.091346207
24	34	0.102278837	0.102100633	0.107474349	0.112692633	0.113825113	0.11822179	SC	1.114832584
24	35	0.101334519	0.101123594	0.10649731	0.108419875	0.107962869	0.114313632	SC	1.067632835
24	36	0.102697141	0.102589153	0.107962869	0.106776467	0.10649731	0.112359554	SC	1.03809523
24	37	0.09682308	0.096726917	0.102100633	0.104948232	0.105031751	0.111138254	SC	1.085858566
24	38	0.100908006	0.100635074	0.10649731	0.104263274	0.104054712	0.109428436	SC	1.033980575
24	39	0.1004667	0.100146554	0.105520271	0.107010434	0.107474349	0.112359554	SC	1.073170715
24	40	0.097311591	0.097215436	0.102100633	0.104585106	0.104054712	0.109428436	SC	1.070351743
24	41	0.099480072	0.099658035	0.104543231	0.104044943	0.103566192	0.108451389	SC	1.039215677
24	42	0.102151632	0.102100633	0.107474349	0.104872768	0.104543231	0.110893995	SC	1.02392344
24	43	0.101820987	0.101123594	0.10698583	0.113702367	0.113092333	0.119687349	SC	1.118357535
24	44	0.09917643	0.099169515	0.104543231	0.104265965	0.104298972	0.109428436	SC	1.051724126
24	45	0.100152993	0.099658035	0.105031751	0.114584231	0.114313632	0.120175868	SC	1.147058865
24	46	0.098584184	0.098192476	0.103566192	0.102720098	0.101612113	0.107962869	SC	1.034825863
24	47	0.099948189	0.100146554	0.105031751	0.101618	0.102100633	0.10698583	SC	1.019512191
24	48	0.100994616	0.101123594	0.10649731	0.104896251	0.104787491	0.109916955	SC	1.036231876
24	49	0.096395102	0.096238397	0.101612113	0.10597169	0.10698583	0.111382514	SC	1.111675101
24	50	0.096556983	0.096238397	0.101123594	0.100012826	0.099658035	0.105031751	SC	1.035532987
25	1	0.101702978	0.101612113	0.10698583	0.104472967	0.104543231	0.110405475	SC	1.028846148
25	2	0.10185125	0.102100633	0.10649731	0.103112568	0.103566192	0.107962869	SC	1.014354064
25	3	0.100938484	0.101123594	0.105520271	0.10394655	0.103810452	0.108939908	SC	1.026570042
25	4	0.103827612	0.103566192	0.108939908	0.109664525	0.109428436	0.114313632	SC	1.056603833
25	5	0.104071836	0.104054712	0.109306304	0.106905484	0.10698583	0.112848073	SC	1.028169008
25	6	0.103275582	0.103077672	0.107962869	0.106892094	0.10698583	0.111871034	SC	1.037914684
25	7	0.098829663	0.098680995	0.104054712	0.103622025	0.104054712	0.109428436	SC	1.054455433
25	8	0.100242879	0.100146554	0.105520271	0.106310806	0.10600879	0.112359554	SC	1.058536572
25	9	0.101255463	0.101123594	0.10649731	0.105116234	0.105031751	0.110405475	SC	1.038647334
25	10	0.098859128	0.098680995	0.104054712	0.100368447	0.100635074	0.105031751	SC	1.019801976
25	11	0.100416496	0.100635074	0.105031751	0.103235569	0.103077672	0.107962869	SC	1.024271839
25	12	0.098552409	0.098192476	0.103566192	0.106369723	0.10600879	0.112237424	SC	1.079601972
25	13	0.10241589	0.102589153	0.107474349	0.105981713	0.10600879	0.110893995	SC	1.033333326
25	14	0.099828868	0.099658035	0.104543231	0.10854564	0.107718609	0.113458723	SC	1.080882335
25	15	0.099361156	0.099169515	0.104054712	0.104665783	0.104787491	0.109916955	SC	1.056650234
25	16	0.098222747	0.098192476	0.103077672	0.102414196	0.102100633	0.107474349	SC	1.039800986
25	17	0.100676464	0.100635074	0.105520271	0.106532934	0.10649731	0.111871034	SC	1.058252414
25	18	0.099228084	0.099169515	0.103566192	0.104510113	0.104543231	0.109428436	SC	1.05418718
25	19	0.099667605	0.099658035	0.104543231	0.103993471	0.104054712	0.108939908	SC	1.044117637
25	20	0.09792923	0.097703956	0.103077672	0.106104721	0.10649731	0.111382514	SC	1.089999979
25	21	0.099114132	0.099169515	0.104054712	0.102472304	0.102589153	0.107474349	SC	1.034482751
25	22	0.097422199	0.097215436	0.102589153	0.105507019	0.104543231	0.111382514	SC	1.075376867
25	23	0.096258887	0.096238397	0.101123594	0.099052583	0.098680995	0.104543231	SC	1.025380705
25	24	0.102568497	0.102589153	0.107962869	0.106876894	0.10649731	0.112481683	SC	1.03809523
25	25	0.098577994	0.098680995	0.103077672	0.101004136	0.101123594	0.105520271	SC	1.02475247
25	26	0.102153282	0.101612113	0.10698583	0.10563688	0.105520271	0.111382514	SC	1.03846153
25	27	0.103327739	0.103566192	0.108451389	0.104306728	0.104054712	0.109916955	SC	1.00471698
25	28	0.102973127	0.102589153	0.107962869	0.103602707	0.103077672	0.108451389	SC	1.004761904
25	29	0.096912676	0.096726917	0.101612113	0.104532108	0.104054712	0.109916955	SC	1.075757558
25	30	0.101451595	0.101612113	0.10649731	0.106518101	0.10649731	0.111993164	SC	1.048076913
25	31	0.101463244	0.101123594	0.10649731	0.107847474	0.107474349	0.113336593	SC	1.062801918
25	32	0.100795468	0.100635074	0.10600879	0.106392871	0.10649731	0.111138254	SC	1.058252414
25	33	0.094152011	0.093795799	0.098680995	0.102422894	0.102100633	0.108451389	SC	1.088541646
25	34	0.100428943	0.100146554	0.105031751	0.108302453	0.108451389	0.113336593	SC	1.082926811
25	35	0.096236104	0.095749877	0.101123594	0.096974796	0.096726917	0.101612113	SC	1.010204079
25	36	0.098116074	0.097703956	0.102589153	0.10364572	0.103566192	0.109428436	SC	1.059999986
25	37	0.09652973	0.096238397	0.101123594	0.101460652	0.101856373	0.10600879	SC	1.058375621
25	38	0.098739591	0.098192476	0.103810452	0.102518994	0.102589153	0.107962869	SC	1.044776109
25	39	0.098765355	0.098680995	0.103566192	0.101523842	0.102100633	0.10600879	SC	1.034653457
25	40	0.098446751	0.098192476	0.103566192	0.103607918	0.103810452	0.108939908	SC	1.057213917
25	41	0.099394705	0.099169515	0.104054712	0.104224696	0.104054712	0.109916955	SC	1.049261073
26	1	0.099583975	0.099658035	0.104543231	0.103997756	0.104054712	0.108939908	SC	1.044117637
26	2	0.100370648	0.100146554	0.105031751	0.107042637	0.10649731	0.112359554	SC	1.06341462
26	3	0.101154571	0.101123594	0.10600879	0.109344051	0.109428436	0.115534931	SC	1.082125659
26	4	0.102841581	0.102589153	0.107962869	0.108978821	0.108939908	0.114680022	SC	1.061904748
26	5	0.100955421	0.100635074	0.10600879	0.105989822	0.10698583	0.111993164	SC	1.063106782
26	6	0.101869386	0.101612113	0.10698583	0.105097286	0.105520271	0.110649735	SC	1.03846153
26	7	0.102548828	0.102100633	0.107962869	0.118143854	0.11822179	0.123595506	SC	1.157894775
26	8	0.101895124	0.102100633	0.10698583	0.102405437	0.102833413	0.107474349	SC	1.007177032
26	9	0.101488985	0.101123594	0.10600879	0.106205073	0.10649731	0.111871034	SC	1.053140085
26	10	0.101546545	0.101123594	0.10698583	0.103806637	0.104543231	0.108939908	SC	1.033816418
26	11	0.10248438	0.102100633	0.107474349	0.106217596	0.10649731	0.111382514	SC	1.043062192
26	12	0.102743744	0.102589153	0.107962869	0.108388677	0.108939908	0.113825113	SC	1.061904748
26	13	0.100721719	0.100635074	0.105520271	0.105713533	0.105520271	0.110527605	SC	1.048543679
26	14	0.101836542	0.102100633	0.10649731	0.107742559	0.10698583	0.115290672	SC	1.047846879
26	15	0.103428321	0.103077672	0.108451389	0.108383751	0.108451389	0.112848073	SC	1.05213269
26	16	0.101401088	0.101123594	0.10649731	0.102102994	0.101612113	0.10698583	SC	1.004830917
26	17	0.101780948	0.101612113	0.10698583	0.104132302	0.104054712	0.108939908	SC	1.024038456
26	18	0.102384094	0.102100633	0.107474349	0.109179528	0.108939908	0.114313632	SC	1.066985631
26	19	0.099242938	0.099169515	0.104054712	0.101036978	0.100635074	0.105031751	SC	1.014778322
26	20	0.098675058	0.098680995	0.103077672	0.101526465	0.101612113	0.105276011	SC	1.029702964
26	21	0.102852234	0.102589153	0.107962869	0.106999217	0.10698583	0.111993164	SC	1.042857134
26	22	0.1023248	0.102100633	0.107474349	0.105602711	0.105520271	0.110893995	SC	1.033492816
26	23	0.102122926	0.102100633	0.107474349	0.105004036	0.104787491	0.110405475	SC	1.026315784
26	24	0.100623429	0.100635074	0.10600879	0.103951414	0.104054712	0.109550565	SC	1.033980575
26	25	0.103016309	0.103077672	0.108084999	0.10713474	0.10723009	0.112848073	SC	1.040284351
26	26	0.101990226	0.101612113	0.10698583	0.106615231	0.10649731	0.110649735	SC	1.048076913
26	27	0.104133461	0.103566192	0.109916955	0.107780052	0.10698583	0.112848073	SC	1.033018861
26	28	0.104691482	0.104543231	0.109916955	0.107664333	0.107474349	0.113336593	SC	1.028037377
26	29	0.102010316	0.102100633	0.10698583	0.10650327	0.10600879	0.110893995	SC	1.038277504
26	30	0.099410132	0.099169515	0.104543231	0.104817403	0.105520271	0.109916955	SC	1.064039394
26	31	0.103314147	0.102589153	0.107962869	0.108342306	0.109184172	0.113825113	SC	1.064285737
26	32	0.103374038	0.103077672	0.108451389	0.106143779	0.105520271	0.110893995	SC	1.023696677
26	33	0.100176151	0.100146554	0.105031751	0.101759339	0.101612113	0.10600879	SC	1.014634143
26	34	0.098836907	0.098680995	0.103566192	0.108890352	0.108451389	0.113825113	SC	1.099009879
26	35	0.100048596	0.099658035	0.104543231	0.1007823	0.101123594	0.105031751	SC	1.014705879
26	36	0.103348129	0.103321932	0.108939908	0.104408891	0.105031751	0.109428436	SC	1.01654846
26	37	0.100389475	0.100635074	0.105031751	0.111395804	0.111382514	0.116756231	SC	1.106796167
26	38	0.099852874	0.099658035	0.104543231	0.10647226	0.107474349	0.110405475	SC	1.078431355
26	39	0.1013599	0.101123594	0.105520271	0.104680226	0.105520271	0.109428436	SC	1.043478251
26	40	0.101191665	0.101123594	0.10600879	0.107741686	0.107474349	0.112970203	SC	1.062801918
26	41	0.098966887	0.098680995	0.104054712	0.105130444	0.104543231	0.110893995	SC	1.059405927
26	42	0.098414334	0.098192476	0.103077672	0.100766975	0.100635074	0.10600879	SC	1.024875616
26	43	0.101188387	0.100635074	0.10649731	0.110778689	0.111382514	0.116756231	SC	1.106796167
26	44	0.103607948	0.103566192	0.108939908	0.103964598	0.104543231	0.108939908	SC	1.00943396
26	45	0.102790925	0.102589153	0.107962869	0.107987925	0.107962869	0.113825113	SC	1.052380941
26	46	0.10271349	0.102589153	0.107474349	0.106267421	0.105520271	0.111871034	SC	1.028571422
26	47	0.098921075	0.098680995	0.103566192	0.104543233	0.104543231	0.109916955	SC	1.059405927
26	48	0.099017059	0.098680995	0.104054712	0.102091475	0.102100633	0.10698583	SC	1.034653457
26	49	0.097500185	0.097215436	0.102100633	0.102373579	0.102100633	0.10735222	SC	1.050251245
26	50	0.102082326	0.102100633	0.107474349	0.106133521	0.105276011	0.111748904	SC	1.031100472
26	51	0.098221816	0.098192476	0.103077672	0.105302757	0.105031751	0.109428436	SC	1.069651725
26	52	0.10225149	0.102100633	0.10735222	0.103470948	0.103321932	0.108573519	SC	1.01196172
26	53	0.097367092	0.097215436	0.102100633	0.104424235	0.104543231	0.109916955	SC	1.075376867
26	54	0.096865705	0.096726917	0.101612113	0.10459773	0.104543231	0.109916955	SC	1.080808062
26	55	0.096629604	0.096238397	0.101612113	0.103047967	0.104054712	0.108939908	SC	1.081218255
27	1	0.101364437	0.101123594	0.10600879	0.106118289	0.10649731	0.111382514	SC	1.053140085
27	2	0.10147413	0.101123594	0.10649731	0.104533708	0.104298972	0.109428436	SC	1.031400959
27	3	0.101688741	0.101612113	0.10649731	0.105323636	0.105520271	0.110405475	SC	1.03846153
27	4	0.101113867	0.101123594	0.10600879	0.103920317	0.103566192	0.108939908	SC	1.024154584
27	5	0.097461484	0.097215436	0.102589153	0.104331801	0.104054712	0.110405475	SC	1.070351743
27	6	0.100034658	0.099658035	0.105031751	0.102933876	0.102589153	0.108451389	SC	1.029411758
27	7	0.101341327	0.101123594	0.10649731	0.105401289	0.105520271	0.110405475	SC	1.043478251
27	8	0.100797033	0.100635074	0.105520271	0.1047179	0.105520271	0.109916955	SC	1.048543679
27	9	0.101488663	0.101123594	0.10600879	0.106748787	0.10698583	0.111260384	SC	1.057971002
27	10	0.101515423	0.101123594	0.10649731	0.10534916	0.105520271	0.109916955	SC	1.043478251
27	11	0.103539145	0.103566192	0.108939908	0.107297305	0.10723009	0.112359554	SC	1.035377351
27	12	0.101963506	0.101612113	0.10698583	0.103647228	0.103077672	0.109428436	SC	1.014423074
27	13	0.104361043	0.104054712	0.109428436	0.10645446	0.10649731	0.110893995	SC	1.023474173
27	14	0.100290361	0.100146554	0.105031751	0.103434506	0.103077672	0.108451389	SC	1.029268286
27	15	0.10185369	0.101612113	0.10698583	0.105761415	0.105520271	0.110893995	SC	1.03846153
27	16	0.100179034	0.100146554	0.105031751	0.102827105	0.102589153	0.107962869	SC	1.024390238
27	17	0.102849713	0.102589153	0.107962869	0.105952502	0.10625305	0.110527605	SC	1.035714278
27	18	0.098364925	0.098192476	0.103077672	0.104940817	0.104543231	0.110039085	SC	1.064676602
27	19	0.101636643	0.101123594	0.10649731	0.108229127	0.108451389	0.113825113	SC	1.072463752
27	20	0.103699559	0.103566192	0.108939908	0.107336565	0.10698583	0.111871034	SC	1.033018861
27	21	0.103239263	0.103077672	0.108451389	0.108239477	0.107962869	0.113336593	SC	1.047393355
27	22	0.103727654	0.103077672	0.108939908	0.11164334	0.111382514	0.11773327	SC	1.080568775
27	23	0.099827681	0.099658035	0.104543231	0.10504142	0.104543231	0.109916955	SC	1.049019597
27	24	0.102478127	0.101123594	0.108451389	0.102745227	0.103077672	0.107474349	SC	1.019323667
27	25	0.099165073	0.098680995	0.104054712	0.103402885	0.103321932	0.108451389	SC	1.047029692
27	26	0.099014664	0.098680995	0.103566192	0.098891141	0.098680995	0.103688322	SC	1
27	27	0.096742254	0.096726917	0.101123594	0.101066974	0.101123594	0.10649731	SC	1.045454535
27	28	0.099704931	0.099658035	0.104543231	0.103622834	0.103077672	0.108451389	SC	1.034313718
27	29	0.096213856	0.096238397	0.101123594	0.09888691	0.098680995	0.104054712	SC	1.025380705
27	30	0.097928665	0.097703956	0.102711283	0.103839827	0.103566192	0.109428436	SC	1.059999986
27	31	0.097491506	0.097703956	0.102100633	0.100737413	0.101123594	0.10600879	SC	1.034999992
27	32	0.09703371	0.096726917	0.101612113	0.098027465	0.097703956	0.102100633	SC	1.010101008
28	1	0.105064109	0.105031751	0.110405475	0.110204878	0.110405475	0.115779191	SC	1.051162851
28	2	0.103286916	0.102589153	0.108939908	0.109067223	0.108939908	0.115290672	SC	1.061904748
28	3	0.10243432	0.102589153	0.107474349	0.103739722	0.103566192	0.108451389	SC	1.009523807
28	4	0.09988783	0.099658035	0.104543231	0.104954248	0.105031751	0.109916955	SC	1.053921557
28	5	0.101135234	0.101123594	0.10600879	0.105517837	0.105520271	0.111260384	SC	1.043478251
28	6	0.100951372	0.100635074	0.10600879	0.103407791	0.104054712	0.108451389	SC	1.033980575
28	7	0.10065335	0.100146554	0.105520271	0.104591528	0.104298972	0.10906204	SC	1.041463405
28	8	0.102973457	0.103077672	0.110039085	0.105342336	0.105031751	0.111871034	SC	1.018957342
28	9	0.099388213	0.099658035	0.104054712	0.100291373	0.100635074	0.105031751	SC	1.009803919
28	10	0.098599131	0.098680995	0.103566192	0.103936724	0.104054712	0.109428436	SC	1.054455433
28	11	0.099375208	0.099169515	0.104543231	0.101129577	0.101123594	0.105886661	SC	1.019704429
28	12	0.100531095	0.100635074	0.105520271	0.103998883	0.104054712	0.109428436	SC	1.033980575
28	13	0.102557905	0.102589153	0.107962869	0.11357223	0.114313632	0.119687349	SC	1.114285762
28	14	0.099481549	0.099169515	0.104543231	0.102931574	0.103077672	0.107718609	SC	1.039408858
28	15	0.104842947	0.104543231	0.110405475	0.1081964	0.108451389	0.113336593	SC	1.03738317
28	16	0.101917674	0.101612113	0.10698583	0.109585525	0.109672695	0.115290672	SC	1.079326979
28	17	0.102078596	0.102100633	0.10649731	0.102807386	0.103077672	0.107962869	SC	1.009569376
28	18	0.103280627	0.103077672	0.107962869	0.10391318	0.104054712	0.108451389	SC	1.009478671
28	19	0.100445878	0.100146554	0.105520271	0.102869601	0.103077672	0.107474349	SC	1.029268286
28	20	0.099088663	0.099169515	0.103566192	0.101481494	0.102589153	0.10600879	SC	1.034482751
28	21	0.100940768	0.100635074	0.10600879	0.106682267	0.10600879	0.111871034	SC	1.053398046
28	22	0.103075333	0.102589153	0.108451389	0.103077674	0.103077672	0.107474349	SC	1.004761904
28	23	0.099803526	0.099658035	0.104543231	0.104370814	0.104543231	0.108939908	SC	1.049019597
28	24	0.098815994	0.098680995	0.103566192	0.102245015	0.102100633	0.10649731	SC	1.034653457
28	25	0.099150919	0.099169515	0.104054712	0.103114421	0.103077672	0.107962869	SC	1.039408858
28	26	0.098942729	0.098680995	0.104054712	0.1021745	0.102344893	0.107962869	SC	1.037128704
28	27	0.101898734	0.101612113	0.10698583	0.114620844	0.114557892	0.121152908	SC	1.127403891
28	28	0.101608635	0.101612113	0.10698583	0.109072662	0.108939908	0.114313632	SC	1.072115369
28	29	0.099798677	0.099658035	0.104543231	0.106585518	0.10600879	0.110893995	SC	1.063725476
28	30	0.097333161	0.097215436	0.101612113	0.101152121	0.101123594	0.10649731	SC	1.040200996
28	31	0.100120759	0.100146554	0.105031751	0.101384012	0.101612113	0.10649731	SC	1.014634143
28	32	0.098000054	0.097703956	0.102589153	0.103404683	0.104054712	0.108451389	SC	1.064999985
28	33	0.097606789	0.097703956	0.102100633	0.097404135	0.097703956	0.101978503	SC	1
28	34	0.097755593	0.097703956	0.102589153	0.098821587	0.099169515	0.103566192	SC	1.014999997
28	35	0.097039837	0.096726917	0.101612113	0.103218109	0.103077672	0.108451389	SC	1.06565655
28	36	0.095450071	0.095261358	0.100146554	0.099759957	0.099658035	0.104054712	SC	1.046153835
28	37	0.097127742	0.096726917	0.102100633	0.10201361	0.101612113	0.10649731	SC	1.050505039
28	38	0.097504731	0.097215436	0.102100633	0.099663738	0.099658035	0.104909621	SC	1.025125622
28	39	0.096260363	0.096238397	0.100635074	0.099008495	0.098680995	0.102589153	SC	1.025380705
28	40	0.100806763	0.100635074	0.10600879	0.104580905	0.105031751	0.109428436	SC	1.043689311
28	41	0.092985193	0.092818759	0.097215436	0.098434593	0.098192476	0.103566192	SC	1.057894723
28	42	0.093841667	0.093795799	0.098192476	0.096585209	0.096238397	0.101856373	SC	1.02604166
29	1	0.099606154	0.099658035	0.104543231	0.102890791	0.103077672	0.107962869	SC	1.034313718
29	2	0.10243575	0.102100633	0.107474349	0.106386788	0.10649731	0.111382514	SC	1.043062192
29	3	0.103955997	0.103566192	0.109428436	0.108188343	0.108207129	0.114313632	SC	1.044811311
29	4	0.105259831	0.104543231	0.110893995	0.110273492	0.110405475	0.115290672	SC	1.056074826
29	5	0.10248649	0.102100633	0.107474349	0.106121196	0.105520271	0.110405475	SC	1.033492816
29	6	0.105296865	0.104543231	0.110893995	0.111234588	0.110405475	0.116756231	SC	1.056074826
29	7	0.10229272	0.102589153	0.10698583	0.103361136	0.104054712	0.108207129	SC	1.014285711
29	8	0.102918341	0.102589153	0.107962869	0.106166648	0.105520271	0.110893995	SC	1.028571422
29	9	0.102857868	0.102589153	0.107474349	0.107161618	0.107474349	0.111871034	SC	1.047619037
29	10	0.098092816	0.098192476	0.103077672	0.100837898	0.100635074	0.10649731	SC	1.024875616
29	11	0.102133779	0.102100633	0.10649731	0.105850476	0.10600879	0.110893995	SC	1.038277504
29	12	0.099840626	0.099658035	0.105031751	0.09967784	0.100146554	0.104298972	SC	1.00490196
29	13	0.100704864	0.099658035	0.10625305	0.100851394	0.100635074	0.10600879	SC	1.009803919
29	14	0.101797804	0.101612113	0.10649731	0.108769539	0.108939908	0.113336593	SC	1.072115369
29	15	0.100125602	0.099658035	0.105031751	0.105670587	0.105520271	0.110893995	SC	1.058823516
29	16	0.100591026	0.100146554	0.105520271	0.109771175	0.109916955	0.115779191	SC	1.097561028
29	17	0.1009013	0.100635074	0.105520271	0.106008793	0.10649731	0.110405475	SC	1.058252414
29	18	0.101080889	0.101123594	0.10600879	0.103556695	0.103566192	0.108451389	SC	1.024154584
29	19	0.103312779	0.103077672	0.108451389	0.107521365	0.107474349	0.112359554	SC	1.042654019
29	20	0.103842087	0.103566192	0.108939908	0.107626209	0.107962869	0.112848073	SC	1.042452821
29	21	0.098484823	0.098192476	0.103566192	0.103799278	0.103566192	0.108451389	SC	1.054726356
29	22	0.106099752	0.10600879	0.111382514	0.106205607	0.10600879	0.111382514	SC	1
29	23	0.097084448	0.096726917	0.101612113	0.102382064	0.101612113	0.107474349	SC	1.050505039
29	24	0.102085718	0.101612113	0.10698583	0.107821857	0.107962869	0.112848073	SC	1.062499986
29	25	0.100753298	0.100635074	0.105520271	0.105237755	0.10600879	0.109916955	SC	1.053398046
29	26	0.101026849	0.100635074	0.10600879	0.103287692	0.102589153	0.108451389	SC	1.019417471
29	27	0.098385446	0.098192476	0.103077672	0.099803065	0.100635074	0.105031751	SC	1.024875616
29	28	0.099222765	0.099169515	0.104054712	0.105111577	0.105031751	0.110893995	SC	1.059113287
29	29	0.102028082	0.101612113	0.10698583	0.104350678	0.104054712	0.109428436	SC	1.024038456
29	30	0.097802104	0.097703956	0.102955543	0.107413667	0.10698583	0.113825113	SC	1.094999978
29	31	0.098961755	0.099413775	0.105520271	0.100420228	0.100635074	0.105520271	SC	1.01228501
29	32	0.097412421	0.096726917	0.102589153	0.098201781	0.097703956	0.102589153	SC	1.010101008
29	33	0.10066113	0.100390814	0.10674157	0.102652082	0.102589153	0.108939908	SC	1.021897805
30	1	0.099660146	0.099169515	0.104543231	0.106802411	0.10649731	0.112848073	SC	1.073891609
30	2	0.103270666	0.103077672	0.108817779	0.107924346	0.108451389	0.114191502	SC	1.05213269
30	3	0.101526905	0.101123594	0.10649731	0.108032319	0.108939908	0.113336593	SC	1.077294669
30	4	0.100589878	0.100635074	0.105031751	0.104315936	0.104054712	0.108939908	SC	1.033980575
30	5	0.103488175	0.103566192	0.108451389	0.108605361	0.108451389	0.114313632	SC	1.047169801
30	6	0.102370211	0.102100633	0.107474349	0.107140729	0.107474349	0.111871034	SC	1.052631567
30	7	0.101057043	0.100635074	0.10600879	0.107693005	0.107962869	0.112359554	SC	1.072815518
30	8	0.096509953	0.096238397	0.101123594	0.102279015	0.102100633	0.10698583	SC	1.060913691
30	9	0.099601463	0.099658035	0.104543231	0.102077436	0.102100633	0.10698583	SC	1.024509798
30	10	0.099940263	0.099658035	0.105031751	0.10515235	0.104787491	0.109916955	SC	1.051470577
30	11	0.095666882	0.095261358	0.100146554	0.10010345	0.100146554	0.105031751	SC	1.051282039
30	12	0.100826883	0.100635074	0.10600879	0.107445007	0.107962869	0.112481683	SC	1.072815518
30	13	0.100933185	0.100635074	0.105520271	0.108077937	0.108451389	0.113336593	SC	1.077669886
30	14	0.099932413	0.099658035	0.105031751	0.107691946	0.107474349	0.111871034	SC	1.078431355
30	15	0.100873427	0.100635074	0.10600879	0.101374172	0.101123594	0.10600879	SC	1.004854368
30	16	0.101687974	0.101612113	0.10649731	0.104126731	0.104054712	0.108939908	SC	1.024038456
30	17	0.102262499	0.102100633	0.107474349	0.105098763	0.104054712	0.111871034	SC	1.019138752
30	18	0.101331299	0.101123594	0.10600879	0.106540114	0.10698583	0.111382514	SC	1.057971002
30	19	0.099634453	0.099658035	0.104543231	0.107248288	0.10698583	0.113336593	SC	1.073529395
30	20	0.100436956	0.100635074	0.105031751	0.105978379	0.105520271	0.111871034	SC	1.048543679
30	21	0.099373596	0.099169515	0.104054712	0.105056955	0.105031751	0.109916955	SC	1.059113287
30	22	0.101200003	0.101123594	0.10600879	0.101090086	0.101123594	0.105520271	SC	1
30	23	0.103951271	0.104054712	0.108939908	0.112400641	0.111871034	0.11822179	SC	1.075117426
30	24	0.102726974	0.102589153	0.107962869	0.114306845	0.113825113	0.120664388	SC	1.109523858
30	25	0.104737644	0.104543231	0.109916955	0.108856221	0.108939908	0.113825113	SC	1.042056066
30	26	0.097955467	0.097703956	0.102589153	0.101085715	0.101123594	0.10600879	SC	1.034999992
30	27	0.102772909	0.102344893	0.107962869	0.107392933	0.107474349	0.112848073	SC	1.050119321
30	28	0.098529704	0.098192476	0.103566192	0.10112094	0.100635074	0.105520271	SC	1.024875616
30	29	0.095445355	0.095261358	0.100146554	0.103377871	0.103077672	0.108939908	SC	1.082051263
30	30	0.101178565	0.100635074	0.10649731	0.104360993	0.104543231	0.109916955	SC	1.038834943
30	31	0.098517886	0.098192476	0.103566192	0.10599658	0.10600879	0.111382514	SC	1.079601972
30	32	0.096800413	0.096726917	0.101612113	0.099507503	0.099658035	0.104543231	SC	1.030303023
31	1	0.100201905	0.100146554	0.105031751	0.101873576	0.101612113	0.1068637	SC	1.014634143
31	2	0.099284795	0.099169515	0.104054712	0.103148091	0.103077672	0.108451389	SC	1.039408858
31	3	0.099300838	0.099169515	0.104543231	0.102032612	0.103077672	0.10698583	SC	1.039408858
31	4	0.098543265	0.098192476	0.103566192	0.100052901	0.100146554	0.105276011	SC	1.019900493
31	5	0.100293221	0.100146554	0.105031751	0.106754559	0.10649731	0.110893995	SC	1.06341462
31	6	0.100939322	0.101123594	0.10600879	0.105624769	0.10600879	0.110893995	SC	1.048309168
31	7	0.102568535	0.102100633	0.107474349	0.104552116	0.104543231	0.109916955	SC	1.02392344
31	8	0.104672004	0.103566192	0.110405475	0.109315176	0.108939908	0.115290672	SC	1.051886781
31	9	0.102315654	0.102100633	0.107474349	0.105248072	0.105031751	0.109550565	SC	1.028708128
31	10	0.101740305	0.101612113	0.10698583	0.104719807	0.105031751	0.109916955	SC	1.033653839
31	11	0.099800673	0.099413775	0.104543231	0.107819918	0.107962869	0.113825113	SC	1.085995067
31	12	0.101089322	0.101123594	0.10600879	0.107155753	0.107474349	0.112848073	SC	1.062801918
31	13	0.099143959	0.099169515	0.104054712	0.104647814	0.104054712	0.109428436	SC	1.049261073
31	14	0.101450984	0.100635074	0.10698583	0.107191687	0.10649731	0.112359554	SC	1.058252414
31	15	0.099798965	0.099658035	0.104543231	0.104391861	0.104054712	0.108939908	SC	1.044117637
31	16	0.098879808	0.099169515	0.103566192	0.105313273	0.105031751	0.110405475	SC	1.059113287
31	17	0.102678925	0.102589153	0.107962869	0.104401035	0.104543231	0.108939908	SC	1.019047615
31	18	0.103579573	0.103077672	0.108939908	0.1101904	0.109916955	0.115779191	SC	1.066350769
31	19	0.102088202	0.102100633	0.10698583	0.102622507	0.102589153	0.107474349	SC	1.004784688
31	20	0.09575859	0.095749877	0.100635074	0.101284264	0.101123594	0.10649731	SC	1.056122436
31	21	0.103716182	0.104054712	0.108939908	0.111017962	0.110893995	0.116511971	SC	1.065727757
31	22	0.100514499	0.100146554	0.105520271	0.105291091	0.105031751	0.109550565	SC	1.048780477
31	23	0.09949918	0.099658035	0.104543231	0.102446324	0.102100633	0.107474349	SC	1.024509798
31	24	0.099444382	0.099169515	0.104054712	0.100346198	0.100146554	0.105153881	SC	1.009852215
31	25	0.098422568	0.098192476	0.103566192	0.101582438	0.101123594	0.10698583	SC	1.029850739
31	26	0.098106896	0.097703956	0.103077672	0.101506489	0.100635074	0.10600879	SC	1.029999993
31	27	0.099335535	0.099169515	0.104054712	0.103211164	0.103077672	0.10698583	SC	1.039408858
31	28	0.097001771	0.097703956	0.102589153	0.099998755	0.099658035	0.10600879	SC	1.019999995
31	29	0.099565261	0.099169515	0.104543231	0.102222266	0.102100633	0.107474349	SC	1.029556644
31	30	0.097203253	0.097215436	0.102100633	0.100851787	0.100635074	0.105520271	SC	1.035175871
31	31	0.10097755	0.100635074	0.105520271	0.114073935	0.113825113	0.120664388	SC	1.131068006
31	32	0.099159707	0.098680995	0.103566192	0.107711405	0.107962869	0.113214463	SC	1.094059385
31	33	0.100962534	0.100635074	0.105642401	0.104388095	0.104054712	0.109916955	SC	1.033980575
31	34	0.098138765	0.097703956	0.103077672	0.103551704	0.103566192	0.108939908	SC	1.059999986
31	35	0.09752386	0.097215436	0.102100633	0.105970513	0.10600879	0.111382514	SC	1.090452241
31	36	0.098359368	0.098192476	0.103077672	0.09918962	0.099169515	0.104543231	SC	1.009950246
31	37	0.098966966	0.098680995	0.103566192	0.100668806	0.100146554	0.10600879	SC	1.014851482
31	38	0.101488871	0.100635074	0.10698583	0.107878353	0.10698583	0.115779191	SC	1.063106782
31	39	0.097180661	0.097215436	0.102100633	0.097346629	0.097215436	0.101734243	SC	1
31	40	0.096095549	0.095749877	0.100635074	0.098364118	0.097215436	0.103077672	SC	1.015306119
31	41	0.098127801	0.098192476	0.102589153	0.100187478	0.100146554	0.104176842	SC	1.019900493
31	42	0.09893644	0.098680995	0.103566192	0.101551646	0.101856373	0.10600879	SC	1.032178211
31	43	0.097536167	0.097215436	0.102100633	0.102386876	0.102100633	0.10698583	SC	1.050251245
31	44	0.097563423	0.097215436	0.102589153	0.098194313	0.097703956	0.102589153	SC	1.005025124
31	45	0.096974289	0.096726917	0.102100633	0.102196858	0.102100633	0.107474349	SC	1.055555543
31	46	0.093954279	0.093795799	0.098680995	0.096441544	0.095749877	0.101123594	SC	1.020833328
31	47	0.097435694	0.097215436	0.102100633	0.101011933	0.101612113	0.10600879	SC	1.04522612
32	1	0.100147965	0.099658035	0.105520271	0.105302729	0.104543231	0.109916955	SC	1.049019597
32	2	0.099924232	0.099658035	0.104543231	0.104465401	0.104543231	0.108939908	SC	1.049019597
32	3	0.100084853	0.099658035	0.105520271	0.107577399	0.10698583	0.112848073	SC	1.073529395
32	4	0.098913132	0.099169515	0.103566192	0.102328754	0.102100633	0.10710796	SC	1.029556644
32	5	0.100741228	0.100635074	0.105520271	0.105978521	0.105520271	0.111382514	SC	1.048543679
32	6	0.097232853	0.097215436	0.101612113	0.098871505	0.098680995	0.103566192	SC	1.015075373
32	7	0.101455757	0.101123594	0.10649731	0.104005978	0.103566192	0.108451389	SC	1.024154584
32	8	0.100842304	0.100635074	0.10600879	0.10232674	0.102589153	0.10698583	SC	1.019417471
32	9	0.10404629	0.104543231	0.108207129	0.103526797	0.104054712	0.108695649	SC	0.995327104
32	10	0.100689411	0.100635074	0.10600879	0.102573395	0.102589153	0.107962869	SC	1.019417471
32	11	0.100401846	0.100146554	0.105520271	0.103979325	0.104054712	0.108451389	SC	1.039024382
32	12	0.099033094	0.098680995	0.104054712	0.105174784	0.105520271	0.110283345	SC	1.069306915
32	13	0.098653313	0.098680995	0.103077672	0.102718235	0.102589153	0.107474349	SC	1.039603951
32	14	0.102695774	0.102589153	0.107474349	0.103409169	0.103566192	0.107962869	SC	1.009523807
32	15	0.102726395	0.102589153	0.107474349	0.107407272	0.10698583	0.113336593	SC	1.042857134
32	16	0.101678918	0.101612113	0.10649731	0.104504152	0.103077672	0.109428436	SC	1.014423074
32	17	0.099943399	0.100146554	0.104543231	0.106420754	0.10600879	0.111382514	SC	1.058536572
32	18	0.098687979	0.098680995	0.103566192	0.102915305	0.103077672	0.107474349	SC	1.044554445
32	19	0.102516217	0.102344893	0.107474349	0.109233929	0.108939908	0.115290672	SC	1.064439127
32	20	0.098045468	0.098192476	0.103077672	0.101897251	0.101367854	0.1068637	SC	1.032338301
32	21	0.101357629	0.101123594	0.10649731	0.106646211	0.10649731	0.111871034	SC	1.053140085
32	22	0.101641543	0.101612113	0.10710796	0.102982216	0.102589153	0.107962869	SC	1.009615382
32	23	0.100479297	0.100635074	0.105031751	0.104556509	0.104543231	0.109916955	SC	1.038834943
32	24	0.10112211	0.101123594	0.10600879	0.10292019	0.103077672	0.107474349	SC	1.019323667
32	25	0.103019538	0.102589153	0.108451389	0.11225893	0.112359554	0.11773327	SC	1.095238147
32	26	0.101597604	0.101123594	0.10600879	0.103741993	0.103566192	0.107962869	SC	1.024154584
32	27	0.100407517	0.100146554	0.105031751	0.102139358	0.102100633	0.10649731	SC	1.019512191
32	28	0.101340307	0.101123594	0.10649731	0.102867773	0.102589153	0.107596479	SC	1.01449275
32	29	0.099755517	0.099169515	0.104543231	0.099667082	0.099169515	0.104054712	SC	1
32	30	0.097121719	0.097215436	0.102100633	0.105784108	0.105031751	0.111382514	SC	1.080401992
32	31	0.098854708	0.098680995	0.103566192	0.104641725	0.105031751	0.110405475	SC	1.064356421
32	32	0.100083086	0.100146554	0.105031751	0.099959904	0.099169515	0.104054712	SC	0.990243905
32	33	0.098063003	0.097703956	0.102589153	0.101225252	0.100635074	0.10649731	SC	1.029999993
32	34	0.098197703	0.098192476	0.103077672	0.101121744	0.100635074	0.105520271	SC	1.024875616
32	35	0.09768732	0.097703956	0.102589153	0.102532324	0.102100633	0.107474349	SC	1.04499999
32	36	0.098165535	0.097703956	0.102589153	0.10093645	0.100635074	0.105520271	SC	1.029999993
32	37	0.099704003	0.099169515	0.104543231	0.104221018	0.103566192	0.109916955	SC	1.044334965
32	38	0.097317506	0.097215436	0.102100633	0.101019613	0.100635074	0.10637518	SC	1.035175871
32	39	0.095179179	0.094772838	0.100146554	0.105812697	0.105520271	0.110893995	SC	1.113402035
32	40	0.092183176	0.09233024	0.096726917	0.093038736	0.0925745	0.097215436	SC	1.002645502
32	41	0.098314607	0.097215436	0.104543231	0.104951643	0.105031751	0.111871034	SC	1.080401992
32	42	0.097978749	0.097215436	0.103566192	0.097069967	0.096726917	0.101612113	SC	0.994974876
33	1	0.099425015	0.099169515	0.104543231	0.103103728	0.103077672	0.108451389	SC	1.039408858
33	2	0.103551125	0.103566192	0.108451389	0.105457558	0.10600879	0.110405475	SC	1.023584901
33	3	0.098935326	0.098680995	0.104054712	0.100206619	0.100635074	0.104543231	SC	1.019801976
33	4	0.09787966	0.097703956	0.102589153	0.10254176	0.102589153	0.107474349	SC	1.049999989
33	5	0.099309509	0.099169515	0.104054712	0.107551968	0.107474349	0.111993164	SC	1.083743823
33	6	0.100187015	0.100146554	0.105031751	0.10667041	0.10600879	0.111504644	SC	1.058536572
33	7	0.104002397	0.104054712	0.109428436	0.104416014	0.103566192	0.107962869	SC	0.995305165
33	8	0.101543104	0.101123594	0.10649731	0.104632482	0.104543231	0.108939908	SC	1.033816418
33	9	0.102398379	0.102100633	0.107474349	0.105173868	0.104543231	0.110405475	SC	1.02392344
33	10	0.106381132	0.10649731	0.111382514	0.115399989	0.115290672	0.121641427	SC	1.08256886
33	11	0.102231402	0.102100633	0.107474349	0.111682247	0.111382514	0.11773327	SC	1.090909144
33	12	0.104383272	0.104543231	0.109916955	0.111482775	0.111382514	0.11773327	SC	1.065420618
33	13	0.105378816	0.105520271	0.110893995	0.106060216	0.10698583	0.111871034	SC	1.013888886
33	14	0.101523179	0.101123594	0.10649731	0.107797176	0.107962869	0.112970203	SC	1.067632835
33	15	0.103410317	0.103566192	0.108451389	0.105923388	0.10600879	0.111871034	SC	1.023584901
33	16	0.10099771	0.101123594	0.10600879	0.105403659	0.105031751	0.109916955	SC	1.038647334
33	17	0.101010138	0.100635074	0.10600879	0.102668913	0.102833413	0.107474349	SC	1.021844655
33	18	0.102908243	0.102589153	0.107962869	0.111276594	0.111382514	0.116023451	SC	1.08571434
33	19	0.101247342	0.101123594	0.10649731	0.112125507	0.112359554	0.11822179	SC	1.11111116
33	20	0.102826196	0.102589153	0.107962869	0.104369065	0.105031751	0.109428436	SC	1.023809519
33	21	0.103871689	0.103566192	0.108939908	0.106686825	0.10649731	0.112359554	SC	1.028301881
33	22	0.101345203	0.101123594	0.10600879	0.104464721	0.104543231	0.108451389	SC	1.033816418
33	23	0.101238605	0.101123594	0.10600879	0.104596205	0.104054712	0.109916955	SC	1.028985501
33	24	0.100404199	0.100146554	0.105520271	0.101041414	0.101367854	0.10649731	SC	1.012195119
33	25	0.102637786	0.102589153	0.107474349	0.106293763	0.105520271	0.111382514	SC	1.028571422
33	26	0.100559062	0.100146554	0.105520271	0.104615163	0.104543231	0.10906204	SC	1.043902429
33	27	0.096986443	0.096726917	0.102100633	0.096854813	0.096238397	0.101978503	SC	0.994949496
33	28	0.099708184	0.099658035	0.104543231	0.100657974	0.101123594	0.105031751	SC	1.014705879
33	29	0.103021966	0.103077672	0.108451389	0.108114986	0.107474349	0.113336593	SC	1.042654019
33	30	0.101173234	0.101123594	0.10600879	0.101750174	0.101612113	0.10649731	SC	1.004830917
33	31	0.100422662	0.100146554	0.10600879	0.108803581	0.108451389	0.114313632	SC	1.082926811
33	32	0.097518919	0.097215436	0.102589153	0.099929435	0.099658035	0.104054712	SC	1.025125622
33	33	0.097318888	0.096726917	0.102589153	0.101088436	0.101123594	0.105520271	SC	1.045454535
33	34	0.09941506	0.099169515	0.104543231	0.107988416	0.108207129	0.114557892	SC	1.091132984
33	35	0.102673127	0.102589153	0.107474349	0.104320979	0.104054712	0.109916955	SC	1.014285711
33	36	0.102756153	0.102589153	0.107962869	0.111163254	0.110893995	0.116756231	SC	1.080952436
33	37	0.101571144	0.101123594	0.10698583	0.107123377	0.10649731	0.111871034	SC	1.053140085
33	38	0.0974141	0.097215436	0.102100633	0.102853924	0.103077672	0.107474349	SC	1.060301494
33	39	0.099110008	0.099169515	0.104054712	0.100772529	0.100879334	0.105520271	SC	1.017241375
33	40	0.094730478	0.094772838	0.099169515	0.102868712	0.102833413	0.109306304	SC	1.085051526
33	41	0.097624928	0.097703956	0.102589153	0.100499095	0.101123594	0.105886661	SC	1.034999992
33	42	0.095910978	0.095749877	0.101123594	0.098139132	0.098192476	0.103077672	SC	1.025510198
33	43	0.098510285	0.098192476	0.103566192	0.103435388	0.103566192	0.108451389	SC	1.054726356
33	44	0.098287219	0.098192476	0.103077672	0.105096443	0.105031751	0.109916955	SC	1.069651725
33	45	0.09856497	0.098680995	0.103566192	0.103672394	0.103566192	0.109672695	SC	1.049504939
33	46	0.098551121	0.098192476	0.103566192	0.102769945	0.103077672	0.108084999	SC	1.049751232
33	47	0.096399449	0.096238397	0.101123594	0.10011717	0.100146554	0.105031751	SC	1.040609128
33	48	0.097449145	0.097215436	0.102100633	0.099882948	0.100146554	0.104787491	SC	1.030150747
33	49	0.099940796	0.100146554	0.104543231	0.104692422	0.104054712	0.109550565	SC	1.039024382
33	50	0.09604073	0.095749877	0.101123594	0.100238414	0.100390814	0.105031751	SC	1.048469376
33	51	0.097447171	0.096726917	0.102100633	0.104399354	0.104543231	0.109428436	SC	1.080808062
33	52	0.098184313	0.097703956	0.103566192	0.112298802	0.111871034	0.119565219	SC	1.145000043
33	53	0.099856181	0.099658035	0.104543231	0.100225003	0.100146554	0.104543231	SC	1.00490196
33	54	0.098425497	0.098192476	0.103566192	0.101881192	0.102100633	0.10649731	SC	1.039800986
33	55	0.097190169	0.096726917	0.102100633	0.103606278	0.103077672	0.108939908	SC	1.06565655
33	56	0.097764819	0.097703956	0.102589153	0.103324877	0.103077672	0.108695649	SC	1.054999987
33	57	0.096571785	0.096238397	0.101612113	0.105724826	0.10625305	0.111016124	SC	1.10406089
33	58	0.09632025	0.096238397	0.100635074	0.098093785	0.097948216	0.103077672	SC	1.017766493
33	59	0.096814571	0.096726917	0.101612113	0.099696975	0.100146554	0.104543231	SC	1.035353527
33	60	0.096839198	0.096726917	0.101123594	0.101858157	0.102100633	0.10735222	SC	1.055555543
33	61	0.098674652	0.098192476	0.104054712	0.103484433	0.102344893	0.108939908	SC	1.042288548
33	62	0.098458941	0.099658035	0.102100633	0.098131952	0.098680995	0.102589153	SC	0.990196081
33	63	0.099224474	0.099169515	0.104054712	0.104347544	0.104054712	0.111382514	SC	1.049261073
33	64	0.098198905	0.098192476	0.104543231	0.099692705	0.099658035	0.105520271	SC	1.01492537
33	65	0.099225029	0.100635074	0.103566192	0.10095499	0.101123594	0.10637518	SC	1.004854368
34	1	0.106504497	0.107962869	0.111382514	0.107761465	0.107962869	0.113336593	SC	1
34	2	0.103513584	0.103321932	0.109306304	0.104643614	0.104298972	0.109916955	SC	1.009456263
34	3	0.106849047	0.10649731	0.112848073	0.106972072	0.10698583	0.112848073	SC	1.004587155
34	4	0.105611871	0.10600879	0.110893995	0.106340532	0.10649731	0.111016124	SC	1.004608294
34	5	0.105945499	0.10600879	0.111382514	0.107592925	0.10649731	0.112481683	SC	1.004608294
34	6	0.10010386	0.100146554	0.105031751	0.105372115	0.105520271	0.110405475	SC	1.053658525
34	7	0.101227863	0.101123594	0.10600879	0.107194382	0.10698583	0.111871034	SC	1.057971002
34	8	0.099260024	0.099169515	0.103810452	0.104373537	0.105520271	0.108939908	SC	1.064039394
34	9	0.100687643	0.100635074	0.10600879	0.104311255	0.103566192	0.109428436	SC	1.029126207
34	10	0.10374489	0.103566192	0.109428436	0.107284132	0.10698583	0.113336593	SC	1.033018861
34	11	0.104883185	0.104543231	0.110893995	0.11026342	0.110893995	0.116023451	SC	1.060747722
34	12	0.101951965	0.102100633	0.10649731	0.112628017	0.112848073	0.118710309	SC	1.105263208
34	13	0.103346241	0.103077672	0.108939908	0.115069352	0.114069372	0.120664388	SC	1.10663512
34	14	0.100501167	0.100146554	0.105520271	0.105700254	0.10600879	0.110893995	SC	1.058536572
34	15	0.101582618	0.101123594	0.10649731	0.107072042	0.107474349	0.111871034	SC	1.062801918
34	16	0.101980367	0.102100633	0.107474349	0.106043915	0.10600879	0.110283345	SC	1.038277504
34	17	0.102159444	0.102100633	0.10698583	0.106628223	0.10649731	0.110893995	SC	1.043062192
34	18	0.101708094	0.101612113	0.10649731	0.105969853	0.105520271	0.111382514	SC	1.03846153
34	19	0.099348412	0.099169515	0.104543231	0.10862196	0.107962869	0.113825113	SC	1.088669931
34	20	0.099053541	0.099169515	0.103566192	0.105332214	0.104543231	0.109916955	SC	1.05418718
34	21	0.101689963	0.101612113	0.1068637	0.105347722	0.105031751	0.109428436	SC	1.033653839
34	22	0.099455655	0.099169515	0.104543231	0.102789447	0.102589153	0.107474349	SC	1.034482751
34	23	0.098469077	0.098192476	0.103077672	0.103557698	0.103566192	0.108451389	SC	1.054726356
34	24	0.096910355	0.096726917	0.101612113	0.096861325	0.096726917	0.101123594	SC	1
34	25	0.099902059	0.099658035	0.105031751	0.104725552	0.104543231	0.109916955	SC	1.049019597
34	26	0.102159825	0.102100633	0.107474349	0.107461267	0.107474349	0.113336593	SC	1.052631567
34	27	0.10063105	0.100635074	0.105520271	0.10850614	0.108939908	0.114313632	SC	1.082524254
34	28	0.102803931	0.102589153	0.107962869	0.110919193	0.111382514	0.115290672	SC	1.08571434
34	29	0.097156586	0.096726917	0.101734243	0.099830454	0.099658035	0.105031751	SC	1.030303023
34	30	0.098232364	0.097703956	0.103077672	0.104105409	0.104543231	0.108939908	SC	1.069999984
34	31	0.099926992	0.099658035	0.104787491	0.105396739	0.10625305	0.111016124	SC	1.066176456
34	32	0.097394479	0.097215436	0.102100633	0.098545116	0.098192476	0.103199802	SC	1.010050249
34	33	0.09926169	0.098192476	0.103444062	0.099561617	0.099169515	0.104054712	SC	1.009950246
34	34	0.103774805	0.104054712	0.109428436	0.110781039	0.111138254	0.116756231	SC	1.068075174
34	35	0.104095268	0.104054712	0.109916955	0.104881272	0.104543231	0.109916955	SC	1.004694835
34	36	0.099321405	0.099169515	0.104054712	0.101836229	0.102100633	0.10698583	SC	1.029556644
34	37	0.097914399	0.097703956	0.102589153	0.104941565	0.105031751	0.110893995	SC	1.074999983
34	38	0.098882985	0.098680995	0.103566192	0.10735189	0.107474349	0.112848073	SC	1.089108891
34	39	0.09782673	0.097703956	0.102589153	0.102898841	0.103077672	0.107962869	SC	1.054999987
34	40	0.097008937	0.096726917	0.102100633	0.101928992	0.101612113	0.10698583	SC	1.050505039
34	41	0.097547081	0.097215436	0.102100633	0.103824132	0.105031751	0.108939908	SC	1.080401992
34	42	0.097757424	0.097215436	0.102100633	0.102721186	0.103077672	0.107962869	SC	1.060301494
34	43	0.096564973	0.096238397	0.101123594	0.098983413	0.099658035	0.104543231	SC	1.035532987
34	44	0.097130692	0.096726917	0.102100633	0.109732446	0.109916955	0.115779191	SC	1.136363682
34	45	0.095832992	0.095749877	0.100635074	0.106401525	0.10600879	0.111382514	SC	1.107142832
35	1	0.098401709	0.098680995	0.103566192	0.10018704	0.099902295	0.105031751	SC	1.012376235
35	2	0.097292416	0.097215436	0.102100633	0.100015825	0.099169515	0.105031751	SC	1.020100498
35	3	0.097222652	0.097215436	0.102589153	0.105199313	0.105031751	0.110649735	SC	1.080401992
35	4	0.096888544	0.096726917	0.101612113	0.099792172	0.099902295	0.104665361	SC	1.032828275
35	5	0.101255175	0.101123594	0.10600879	0.106726268	0.10649731	0.111871034	SC	1.053140085
35	6	0.099794436	0.099658035	0.104543231	0.10381819	0.103566192	0.108817779	SC	1.039215677
35	7	0.101235582	0.101123594	0.10600879	0.109893908	0.109428436	0.115290672	SC	1.082125659
35	8	0.101335032	0.101123594	0.10600879	0.107211903	0.10698583	0.112848073	SC	1.057971002
35	9	0.102554789	0.102589153	0.107840739	0.104017525	0.104054712	0.109428436	SC	1.014285711
35	10	0.098143251	0.097703956	0.103077672	0.102768016	0.103077672	0.108451389	SC	1.054999987
35	11	0.097828519	0.097703956	0.102589153	0.100911136	0.100635074	0.105520271	SC	1.029999993
35	12	0.100871933	0.100879334	0.107962869	0.104561364	0.104543231	0.110405475	SC	1.036319605
35	13	0.102159257	0.101856373	0.10600879	0.102787203	0.102100633	0.107474349	SC	1.002398081
35	14	0.098604707	0.098192476	0.103077672	0.103016753	0.102589153	0.108939908	SC	1.044776109
35	15	0.100603558	0.101612113	0.10674157	0.099567569	0.099169515	0.104543231	SC	0.975961544
35	16	0.100099279	0.098680995	0.104054712	0.100589842	0.100146554	0.105031751	SC	1.014851482
35	17	0.098414531	0.098192476	0.103077672	0.101279185	0.101123594	0.10649731	SC	1.029850739
35	18	0.098029467	0.097703956	0.102955543	0.101683642	0.101612113	0.10600879	SC	1.039999991
35	19	0.098764292	0.098680995	0.103566192	0.103154606	0.103566192	0.107718609	SC	1.049504939
35	20	0.098980621	0.098680995	0.103566192	0.101034608	0.101123594	0.105520271	SC	1.02475247
35	21	0.101105737	0.101123594	0.10600879	0.100255115	0.100146554	0.104054712	SC	0.990338166
35	22	0.096355952	0.096238397	0.101123594	0.099334894	0.099169515	0.104054712	SC	1.030456846
35	23	0.098556248	0.098680995	0.103566192	0.101139417	0.101123594	0.10600879	SC	1.02475247
35	24	0.098088365	0.097703956	0.102589153	0.099567491	0.099169515	0.104054712	SC	1.014999997
35	25	0.096767576	0.096726917	0.101123594	0.10081938	0.101123594	0.105031751	SC	1.045454535
36	1	0.101224172	0.100635074	0.10674157	0.104326919	0.104543231	0.109428436	SC	1.038834943
36	2	0.101093627	0.101123594	0.10600879	0.105450956	0.105031751	0.111382514	SC	1.038647334
36	3	0.099751057	0.099658035	0.105031751	0.103061525	0.102589153	0.107474349	SC	1.029411758
36	4	0.100669451	0.100146554	0.105520271	0.104253256	0.104054712	0.10906204	SC	1.039024382
36	5	0.099011005	0.098680995	0.103566192	0.100337805	0.100390814	0.104665361	SC	1.017326729
36	6	0.099724851	0.099658035	0.104543231	0.10176881	0.100635074	0.10698583	SC	1.009803919
36	7	0.100422023	0.100146554	0.105520271	0.109152207	0.108939908	0.115779191	SC	1.087804858
36	8	0.101658081	0.101612113	0.10649731	0.104380394	0.103810452	0.109916955	SC	1.021634611
36	9	0.102863118	0.103077672	0.107962869	0.10430232	0.104543231	0.109428436	SC	1.014218006
36	10	0.100955235	0.100635074	0.10600879	0.10464608	0.104054712	0.110405475	SC	1.033980575
36	11	0.099152592	0.098680995	0.103566192	0.107118313	0.10698583	0.113092333	SC	1.084158397
36	12	0.106045135	0.105520271	0.111382514	0.111038327	0.110893995	0.116267711	SC	1.050925986
36	13	0.104973993	0.105031751	0.110405475	0.109165211	0.108939908	0.114313632	SC	1.037209294
36	14	0.102562068	0.102589153	0.107474349	0.107181241	0.10698583	0.112848073	SC	1.042857134
36	15	0.10390071	0.104054712	0.108939908	0.109387574	0.109428436	0.114313632	SC	1.051643253
36	16	0.101576876	0.101612113	0.10649731	0.102587384	0.102589153	0.107474349	SC	1.009615382
36	17	0.106868448	0.10698583	0.111382514	0.107685604	0.107474349	0.112848073	SC	1.004566209
36	18	0.10058236	0.100635074	0.105520271	0.103407326	0.103077672	0.108939908	SC	1.024271839
36	19	0.107389646	0.107474349	0.112359554	0.111434182	0.111382514	0.116267711	SC	1.036363698
36	20	0.105280567	0.105031751	0.109916955	0.111743299	0.111871034	0.11724475	SC	1.065116336
36	21	0.10612284	0.10600879	0.111382514	0.110756084	0.110405475	0.116267711	SC	1.041474716
36	22	0.099411376	0.099169515	0.104054712	0.10337295	0.103077672	0.108939908	SC	1.039408858
36	23	0.106292295	0.10649731	0.111382514	0.109773145	0.109672695	0.115290672	SC	1.029816577
36	24	0.098641639	0.098680995	0.103566192	0.105107707	0.105031751	0.110405475	SC	1.064356421
36	25	0.107899308	0.107962869	0.113336593	0.114739417	0.114802152	0.120175868	SC	1.063348472
36	26	0.107748189	0.107474349	0.113336593	0.116299354	0.11724475	0.122740597	SC	1.090909141
36	27	0.109924659	0.109428436	0.115290672	0.120261973	0.120175868	0.127259403	SC	1.098214259
36	28	0.097183284	0.097215436	0.102100633	0.102493227	0.103077672	0.107962869	SC	1.060301494
36	29	0.109046329	0.108939908	0.114802152	0.113516093	0.114313632	0.11822179	SC	1.049327413
36	30	0.097540726	0.097215436	0.102589153	0.10184009	0.101612113	0.10698583	SC	1.04522612
36	31	0.102393206	0.102589153	0.107474349	0.105739033	0.105520271	0.110893995	SC	1.028571422
36	32	0.103301036	0.103077672	0.107962869	0.105969396	0.105520271	0.110893995	SC	1.023696677
36	33	0.102909129	0.103077672	0.107962869	0.108809774	0.108939908	0.114313632	SC	1.056872026
36	34	0.095730537	0.095261358	0.100635074	0.099084404	0.098680995	0.104054712	SC	1.035897427
36	35	0.101213783	0.101123594	0.10735222	0.103752536	0.102589153	0.108939908	SC	1.01449275
36	36	0.100373083	0.100146554	0.105031751	0.103340723	0.102833413	0.108451389	SC	1.026829262
36	37	0.099057288	0.098680995	0.104054712	0.102700907	0.102100633	0.108451389	SC	1.034653457
37	1	0.107589298	0.107474349	0.114313632	0.109960842	0.109916955	0.116267711	SC	1.022727337
37	2	0.102355997	0.102100633	0.10698583	0.102001274	0.101612113	0.10649731	SC	0.995215312
37	3	0.100766137	0.100635074	0.105520271	0.102448026	0.102589153	0.107474349	SC	1.019417471
37	4	0.105500732	0.105031751	0.111382514	0.113288381	0.113336593	0.119687349	SC	1.079069822
37	5	0.104475299	0.104543231	0.109916955	0.110449438	0.109916955	0.116267711	SC	1.051401929
37	6	0.103232122	0.103077672	0.108451389	0.105029692	0.104543231	0.109916955	SC	1.014218006
37	7	0.104087734	0.104054712	0.108939908	0.11221098	0.111382514	0.11724475	SC	1.070422592
37	8	0.103254084	0.104054712	0.108939908	0.107883185	0.108451389	0.113825113	SC	1.042253512
37	9	0.103619504	0.103077672	0.108939908	0.113265348	0.113825113	0.119198829	SC	1.104265453
37	10	0.102839073	0.102589153	0.107474349	0.110274821	0.110405475	0.115779191	SC	1.076190532
37	11	0.100196906	0.100146554	0.105031751	0.104341826	0.104543231	0.108451389	SC	1.043902429
37	12	0.101640925	0.101612113	0.107474349	0.106008793	0.105520271	0.110405475	SC	1.03846153
37	13	0.100450981	0.100146554	0.105520271	0.105099919	0.105031751	0.109428436	SC	1.048780477
37	14	0.103170546	0.103077672	0.108451389	0.103674429	0.103077672	0.107962869	SC	1
37	15	0.1034708	0.103077672	0.108451389	0.104095667	0.104543231	0.109428436	SC	1.014218006
37	16	0.101625059	0.101612113	0.10649731	0.110324891	0.110405475	0.116267711	SC	1.086538516
37	17	0.104348586	0.104054712	0.109672695	0.111165786	0.111138254	0.116267711	SC	1.068075174
37	18	0.102950851	0.102589153	0.107962869	0.105891463	0.10600879	0.110893995	SC	1.033333326
37	19	0.101979944	0.101612113	0.10698583	0.10956829	0.109428436	0.115290672	SC	1.076923133
37	20	0.099780918	0.099658035	0.104665361	0.102399853	0.101612113	0.107474349	SC	1.019607839
37	21	0.10285122	0.102589153	0.107962869	0.108171818	0.107474349	0.111871034	SC	1.047619037
37	22	0.099528091	0.099169515	0.104543231	0.107433642	0.10698583	0.111382514	SC	1.078817716
37	23	0.100892705	0.100635074	0.10600879	0.108628392	0.108939908	0.113336593	SC	1.082524254
37	24	0.099877081	0.099658035	0.104543231	0.103352853	0.103566192	0.107962869	SC	1.039215677
37	25	0.101659775	0.101123594	0.10649731	0.103409385	0.103077672	0.109550565	SC	1.019323667
37	26	0.099983218	0.099658035	0.104543231	0.103951169	0.103566192	0.108939908	SC	1.039215677
37	27	0.101195447	0.101612113	0.10600879	0.101825639	0.102100633	0.10600879	SC	1.004807691
37	28	0.098101626	0.097703956	0.102589153	0.100338474	0.100146554	0.105520271	SC	1.024999994
37	29	0.102314852	0.102100633	0.107474349	0.106883494	0.10698583	0.112237424	SC	1.047846879
37	30	0.100440582	0.100146554	0.105031751	0.101678414	0.102100633	0.10649731	SC	1.019512191
37	31	0.10227025	0.101612113	0.107474349	0.106050301	0.105764531	0.111260384	SC	1.040865376
37	32	0.099860227	0.099658035	0.105031751	0.099875155	0.100146554	0.105031751	SC	1.00490196
37	33	0.09390309	0.093307279	0.098680995	0.096058307	0.096238397	0.100635074	SC	1.031413605
37	34	0.098301643	0.098192476	0.103077672	0.100764389	0.102100633	0.10600879	SC	1.039800986
37	35	0.097980602	0.097703956	0.102589153	0.105865543	0.105520271	0.110893995	SC	1.079999982
37	36	0.097560992	0.097703956	0.101612113	0.102826952	0.102589153	0.10698583	SC	1.049999989
37	37	0.099063179	0.099169515	0.104054712	0.102390693	0.102100633	0.10698583	SC	1.029556644
37	38	0.098562277	0.098680995	0.103566192	0.104906322	0.104543231	0.108939908	SC	1.059405927
37	39	0.098245711	0.097948216	0.103077672	0.100283523	0.099658035	0.105153881	SC	1.017456355
37	40	0.097935596	0.097703956	0.103077672	0.103848371	0.103566192	0.108939908	SC	1.059999986
37	41	0.098329723	0.098192476	0.103077672	0.106804899	0.10698583	0.111871034	SC	1.089552218
38	1	0.102525828	0.103077672	0.107962869	0.103137985	0.103566192	0.108451389	SC	1.004739335
38	2	0.100510513	0.100146554	0.105520271	0.107587654	0.107474349	0.113336593	SC	1.073170715
38	3	0.101302925	0.101123594	0.10649731	0.107893905	0.108451389	0.112359554	SC	1.072463752
38	4	0.100481957	0.100146554	0.105031751	0.105941152	0.10600879	0.110893995	SC	1.058536572
38	5	0.098972992	0.098680995	0.103566192	0.103419049	0.103566192	0.107962869	SC	1.049504939
38	6	0.100795932	0.100635074	0.105520271	0.103913953	0.103321932	0.108451389	SC	1.026699023
38	7	0.100250822	0.100146554	0.10600879	0.107394732	0.10649731	0.114802152	SC	1.06341462
38	8	0.096900683	0.096726917	0.101612113	0.104139674	0.103566192	0.110283345	SC	1.070707054
38	9	0.100703399	0.100635074	0.105520271	0.103646106	0.103566192	0.109428436	SC	1.029126207
38	10	0.102339219	0.102100633	0.10698583	0.110256202	0.110405475	0.115290672	SC	1.081339768
38	11	0.100256661	0.100146554	0.105031751	0.108246374	0.107962869	0.113702983	SC	1.078048763
38	12	0.101454909	0.101123594	0.10649731	0.106837262	0.10649731	0.111382514	SC	1.053140085
38	13	0.102954086	0.103077672	0.107962869	0.108016434	0.107962869	0.112848073	SC	1.047393355
38	14	0.100121663	0.099658035	0.105031751	0.102853718	0.102589153	0.107962869	SC	1.029411758
38	15	0.099050504	0.098680995	0.104543231	0.103647876	0.103566192	0.109916955	SC	1.049504939
38	16	0.098775331	0.098680995	0.103566192	0.102560697	0.103077672	0.10698583	SC	1.044554445
38	17	0.100206849	0.100146554	0.105520271	0.107417761	0.107474349	0.112848073	SC	1.073170715
38	18	0.099435213	0.099169515	0.104054712	0.10687103	0.10649731	0.112359554	SC	1.073891609
38	19	0.099042159	0.098680995	0.104054712	0.111420235	0.110893995	0.11822179	SC	1.123762424
38	20	0.10122822	0.101123594	0.10600879	0.105685804	0.10600879	0.110161215	SC	1.048309168
38	21	0.099901584	0.099658035	0.104543231	0.103923948	0.104543231	0.108207129	SC	1.049019597
38	22	0.097843534	0.097703956	0.102589153	0.100003118	0.100146554	0.105031751	SC	1.024999994
38	23	0.100992346	0.101123594	0.10600879	0.106461085	0.10649731	0.110893995	SC	1.053140085
38	24	0.101209921	0.101123594	0.10600879	0.101803067	0.102100633	0.10661944	SC	1.009661834
38	25	0.097985329	0.097703956	0.102589153	0.101528801	0.100635074	0.10625305	SC	1.029999993
38	26	0.098567698	0.098192476	0.103077672	0.103934328	0.103566192	0.108451389	SC	1.054726356
38	27	0.100531586	0.100146554	0.105031751	0.103164183	0.103077672	0.108451389	SC	1.029268286
38	28	0.099045306	0.098680995	0.103566192	0.10471708	0.105031751	0.109428436	SC	1.064356421
38	29	0.09734149	0.097215436	0.102100633	0.100644515	0.101123594	0.105031751	SC	1.040200996
38	30	0.099726151	0.099658035	0.104543231	0.103444738	0.102589153	0.107962869	SC	1.029411758
38	31	0.102485394	0.102100633	0.108939908	0.104328052	0.104054712	0.109916955	SC	1.019138752
38	32	0.100420844	0.100635074	0.105031751	0.099077801	0.098925255	0.103566192	SC	0.983009713
38	33	0.096260016	0.096238397	0.101123594	0.099780165	0.100146554	0.105031751	SC	1.040609128
38	34	0.098053728	0.097703956	0.103077672	0.097883286	0.099169515	0.103321932	SC	1.014999997
38	35	0.100518352	0.100635074	0.105520271	0.101974941	0.102100633	0.10698583	SC	1.014563104
38	36	0.096475358	0.096238397	0.101123594	0.10222191	0.102100633	0.10698583	SC	1.060913691
38	37	0.100361182	0.100146554	0.105031751	0.104171569	0.104054712	0.109428436	SC	1.039024382
38	38	0.099156996	0.099169515	0.104054712	0.103585822	0.103566192	0.108451389	SC	1.044334965
38	39	0.099811146	0.099658035	0.104543231	0.102986076	0.102100633	0.10698583	SC	1.024509798
38	40	0.10069866	0.100635074	0.105520271	0.102688309	0.102589153	0.107474349	SC	1.019417471
38	41	0.098063307	0.097703956	0.102589153	0.100784014	0.100635074	0.105520271	SC	1.029999993
38	42	0.097317509	0.097215436	0.102100633	0.103128154	0.103077672	0.107962869	SC	1.060301494
38	43	0.097876557	0.097703956	0.102589153	0.101222505	0.100635074	0.10600879	SC	1.029999993
38	44	0.098614399	0.098192476	0.103077672	0.102700519	0.103077672	0.107474349	SC	1.049751232
39	1	0.102355514	0.101612113	0.107962869	0.102242305	0.101612113	0.10649731	SC	1
39	2	0.101816121	0.101612113	0.10698583	0.102990897	0.103566192	0.107962869	SC	1.019230765
39	3	0.099458365	0.099169515	0.104543231	0.103712188	0.103810452	0.108939908	SC	1.046798019
39	4	0.101343376	0.101123594	0.10649731	0.108477734	0.107962869	0.113825113	SC	1.067632835
39	5	0.099023999	0.098436736	0.104054712	0.098685358	0.098192476	0.104054712	SC	0.997518611
39	6	0.100760606	0.100635074	0.105520271	0.104720001	0.104543231	0.110893995	SC	1.038834943
39	7	0.100519999	0.100146554	0.105520271	0.102607589	0.102589153	0.108451389	SC	1.024390238
39	8	0.101273754	0.101123594	0.10649731	0.113216311	0.113825113	0.120664388	SC	1.125603911
39	9	0.099361262	0.099169515	0.104054712	0.098608035	0.098680995	0.104054712	SC	0.995073893
39	10	0.100480503	0.100146554	0.105520271	0.108883608	0.108939908	0.114435762	SC	1.087804858
39	11	0.101375047	0.101123594	0.10649731	0.1149949	0.115046412	0.120175868	SC	1.137681203
39	12	0.102563702	0.102589153	0.107474349	0.105966421	0.105520271	0.110893995	SC	1.028571422
39	13	0.101303377	0.101123594	0.10649731	0.105031753	0.10600879	0.110893995	SC	1.048309168
39	14	0.100477317	0.100146554	0.10600879	0.10819908	0.107962869	0.113825113	SC	1.078048763
39	15	0.101691574	0.101123594	0.10698583	0.114223075	0.113825113	0.119198829	SC	1.125603911
39	16	0.103853709	0.103566192	0.108939908	0.11298636	0.111871034	0.118710309	SC	1.080188734
39	17	0.100813483	0.100635074	0.10600879	0.109805924	0.109428436	0.115779191	SC	1.087378695
39	18	0.102211946	0.101612113	0.10698583	0.109861197	0.110405475	0.114802152	SC	1.086538516
39	19	0.097738925	0.097215436	0.102589153	0.106783617	0.10600879	0.112848073	SC	1.090452241
39	20	0.101175819	0.101123594	0.10600879	0.105783616	0.10600879	0.112359554	SC	1.048309168
39	21	0.097236524	0.097215436	0.102100633	0.106410172	0.10674157	0.112359554	SC	1.097989927
39	22	0.097850315	0.097703956	0.103077672	0.105140313	0.105520271	0.110405475	SC	1.079999982
39	23	0.099859078	0.099658035	0.104543231	0.101629719	0.101123594	0.10600879	SC	1.014705879
39	24	0.098549369	0.098192476	0.103566192	0.102700816	0.102589153	0.108329259	SC	1.044776109
39	25	0.100583652	0.100146554	0.105520271	0.103031548	0.103077672	0.107962869	SC	1.029268286
39	26	0.097912153	0.097703956	0.103077672	0.100556598	0.100635074	0.105398141	SC	1.029999993
39	27	0.096348198	0.096238397	0.101123594	0.098096419	0.097703956	0.102833413	SC	1.015228423
39	28	0.099880512	0.099658035	0.105031751	0.102696794	0.102589153	0.107962869	SC	1.029411758
39	29	0.097664695	0.097215436	0.102589153	0.099162777	0.099658035	0.103566192	SC	1.025125622
39	30	0.09689599	0.096238397	0.101612113	0.102808222	0.102100633	0.10906204	SC	1.060913691
39	31	0.095760872	0.095749877	0.100146554	0.100485996	0.100635074	0.105031751	SC	1.051020396
39	32	0.097648652	0.097215436	0.102589153	0.098431185	0.097703956	0.103077672	SC	1.005025124
39	33	0.097341673	0.097215436	0.102100633	0.102647114	0.103077672	0.108451389	SC	1.060301494
39	34	0.097694106	0.097703956	0.102589153	0.105553733	0.105520271	0.110405475	SC	1.079999982
39	35	0.097512438	0.097703956	0.102100633	0.099617841	0.099169515	0.104298972	SC	1.014999997
39	36	0.097119613	0.097215436	0.102100633	0.106014161	0.105764531	0.111871034	SC	1.087939678
40	1	0.102433975	0.102100633	0.107962869	0.105606217	0.105520271	0.110893995	SC	1.033492816
40	2	0.101417793	0.101123594	0.10698583	0.103218207	0.103077672	0.108451389	SC	1.019323667
40	3	0.100058722	0.099658035	0.105031751	0.104484542	0.104543231	0.109428436	SC	1.049019597
40	4	0.101169931	0.100635074	0.10600879	0.106184133	0.10600879	0.111382514	SC	1.053398046
40	5	0.101914089	0.101612113	0.10698583	0.104934781	0.105520271	0.109916955	SC	1.03846153
40	6	0.101346119	0.101123594	0.10649731	0.105376591	0.105520271	0.110405475	SC	1.043478251
40	7	0.101581646	0.101123594	0.10649731	0.106215293	0.105520271	0.111382514	SC	1.043478251
40	8	0.100899609	0.100635074	0.105520271	0.106780412	0.10698583	0.111382514	SC	1.063106782
40	9	0.097488843	0.097215436	0.102100633	0.102517185	0.102100633	0.107962869	SC	1.050251245
40	10	0.10014795	0.099658035	0.105520271	0.109679374	0.109916955	0.115779191	SC	1.102941228
40	11	0.102695326	0.102589153	0.107474349	0.104628103	0.105031751	0.109428436	SC	1.023809519
40	12	0.101218579	0.101123594	0.10600879	0.103279595	0.103077672	0.108451389	SC	1.019323667
40	13	0.102014278	0.101612113	0.10698583	0.107627341	0.108451389	0.112725943	SC	1.067307678
40	14	0.101039491	0.101123594	0.10600879	0.104308156	0.104054712	0.109184172	SC	1.028985501
40	15	0.102497789	0.102589153	0.107474349	0.109121541	0.109428436	0.114313632	SC	1.066666725
40	16	0.101361444	0.101612113	0.10649731	0.104295096	0.104054712	0.108939908	SC	1.024038456
40	17	0.102035947	0.101612113	0.10698583	0.108240953	0.108695649	0.112848073	SC	1.069711523
40	18	0.10285006	0.102589153	0.107962869	0.10760223	0.107474349	0.112848073	SC	1.047619037
40	19	0.100662706	0.100635074	0.105520271	0.103785451	0.103566192	0.108695649	SC	1.029126207
40	20	0.102192734	0.102100633	0.10698583	0.106542437	0.10600879	0.111382514	SC	1.038277504
40	21	0.100451588	0.100390814	0.105520271	0.103693476	0.104054712	0.108451389	SC	1.036496342
40	22	0.100729382	0.100635074	0.105520271	0.103509242	0.104054712	0.108939908	SC	1.033980575
40	23	0.097525087	0.097215436	0.102589153	0.101774955	0.102100633	0.107474349	SC	1.050251245
40	24	0.09878792	0.098680995	0.103566192	0.102646069	0.102589153	0.107962869	SC	1.039603951
40	25	0.099576731	0.099169515	0.104054712	0.102042271	0.101612113	0.10698583	SC	1.024630536
40	26	0.104531254	0.104054712	0.109916955	0.108549783	0.108451389	0.113825113	SC	1.042253512
40	27	0.101985909	0.101612113	0.107474349	0.105051165	0.104543231	0.110161215	SC	1.028846148
40	28	0.099344579	0.099169515	0.104054712	0.102733609	0.102589153	0.107474349	SC	1.034482751
40	29	0.099763059	0.099169515	0.104543231	0.106151635	0.10600879	0.111382514	SC	1.068965502
40	30	0.099383642	0.099658035	0.104054712	0.100940158	0.101123594	0.105520271	SC	1.014705879
40	31	0.098991422	0.098680995	0.103566192	0.103413693	0.103321932	0.107962869	SC	1.047029692
40	32	0.09723538	0.097215436	0.102100633	0.09922456	0.099169515	0.104054712	SC	1.020100498
40	33	0.099442902	0.099169515	0.104543231	0.10395933	0.103566192	0.108939908	SC	1.044334965
40	34	0.101625707	0.101612113	0.10600879	0.104143329	0.104054712	0.109428436	SC	1.024038456
40	35	0.100232294	0.100146554	0.105031751	0.103896014	0.103566192	0.109428436	SC	1.034146334
40	36	0.10130203	0.101612113	0.10600879	0.102854425	0.102589153	0.10723009	SC	1.009615382
40	37	0.09817221	0.097703956	0.102589153	0.099971189	0.099169515	0.104176842	SC	1.014999997
40	38	0.097455209	0.097215436	0.102100633	0.099783173	0.100146554	0.105031751	SC	1.030150747
40	39	0.097203864	0.096726917	0.102100633	0.099032291	0.099169515	0.104054712	SC	1.025252519
40	40	0.095440156	0.095261358	0.100146554	0.101933333	0.101123594	0.107962869	SC	1.061538447
40	41	0.098771252	0.098680995	0.103077672	0.100448505	0.100146554	0.105031751	SC	1.014851482
40	42	0.098353216	0.098192476	0.103077672	0.102014425	0.102344893	0.107474349	SC	1.042288548
40	43	0.098931285	0.098680995	0.104054712	0.104321873	0.104054712	0.109428436	SC	1.054455433
40	44	0.098848609	0.098680995	0.104054712	0.100843751	0.100879334	0.105520271	SC	1.022277223
40	45	0.096986108	0.096726917	0.101612113	0.100390815	0.100146554	0.105031751	SC	1.035353527
40	46	0.09589406	0.095261358	0.100635074	0.098434453	0.099169515	0.104543231	SC	1.041025631
40	47	0.096550531	0.096238397	0.101612113	0.102049211	0.101612113	0.1068637	SC	1.05583755
40	48	0.101686455	0.101123594	0.10698583	0.102656663	0.102589153	0.107962869	SC	1.01449275
40	49	0.097916901	0.096726917	0.103810452	0.102438614	0.102589153	0.109550565	SC	1.060606047
41	1	0.097004911	0.096726917	0.101612113	0.099469994	0.099169515	0.104543231	SC	1.025252519
41	2	0.096872999	0.096726917	0.102100633	0.103878846	0.104054712	0.108939908	SC	1.075757558
41	3	0.099719409	0.099169515	0.104543231	0.10427839	0.104543231	0.108939908	SC	1.05418718
41	4	0.099094197	0.099169515	0.104054712	0.103484123	0.103566192	0.109428436	SC	1.044334965
41	5	0.101618316	0.101612113	0.10649731	0.10366978	0.104054712	0.108451389	SC	1.024038456
41	6	0.101040569	0.101123594	0.10600879	0.109189853	0.109916955	0.114802152	SC	1.086956576
41	7	0.102131877	0.102100633	0.10698583	0.103939895	0.103566192	0.108084999	SC	1.014354064
41	8	0.09695845	0.096726917	0.101612113	0.10101562	0.101123594	0.10600879	SC	1.045454535
41	9	0.104831926	0.104543231	0.109916955	0.104597742	0.105031751	0.109916955	SC	1.004672896
41	10	0.105885045	0.105520271	0.111382514	0.109172279	0.109184172	0.114313632	SC	1.03472225
41	11	0.108299731	0.107962869	0.113336593	0.112328923	0.112359554	0.11724475	SC	1.040724042
41	12	0.102964065	0.102589153	0.107962869	0.107970142	0.107962869	0.113825113	SC	1.052380941
41	13	0.104354923	0.104543231	0.109916955	0.108399237	0.107962869	0.114313632	SC	1.032710273
41	14	0.099539927	0.099169515	0.104543231	0.107098378	0.10698583	0.112359554	SC	1.078817716
41	15	0.104297101	0.104054712	0.109428436	0.105254972	0.105520271	0.109916955	SC	1.014084504
41	16	0.102499801	0.102100633	0.107474349	0.109577349	0.109184172	0.115168542	SC	1.069378012
41	17	0.101373259	0.101612113	0.10600879	0.10824339	0.107474349	0.114313632	SC	1.057692295
41	18	0.102024604	0.102100633	0.107474349	0.104765288	0.105031751	0.109916955	SC	1.028708128
41	19	0.099385358	0.099169515	0.104665361	0.106547265	0.10649731	0.111871034	SC	1.073891609
41	20	0.101147028	0.101123594	0.10649731	0.10762609	0.10698583	0.113336593	SC	1.057971002
41	21	0.099158945	0.099169515	0.104054712	0.104088665	0.104543231	0.109428436	SC	1.05418718
41	22	0.098880711	0.098680995	0.103566192	0.101722204	0.102100633	0.107474349	SC	1.034653457
41	23	0.098371099	0.098192476	0.103077672	0.103658922	0.103566192	0.108451389	SC	1.054726356
41	24	0.0984516	0.098192476	0.103077672	0.107249668	0.107962869	0.112848073	SC	1.099502465
41	25	0.099810269	0.099658035	0.104543231	0.105693969	0.105520271	0.110893995	SC	1.058823516
41	26	0.099962399	0.099658035	0.105031751	0.107762698	0.107718609	0.113702983	SC	1.080882335
41	27	0.100271817	0.100146554	0.105031751	0.10648999	0.10600879	0.111504644	SC	1.058536572
41	28	0.101085196	0.100635074	0.10600879	0.101271118	0.100635074	0.10625305	SC	1
41	29	0.098378361	0.098192476	0.103077672	0.106082176	0.10600879	0.111382514	SC	1.079601972
41	30	0.101417016	0.101123594	0.10649731	0.102870992	0.101123594	0.10723009	SC	1
41	31	0.099978289	0.099658035	0.105031751	0.10157488	0.101612113	0.10649731	SC	1.019607839
41	32	0.097708945	0.097215436	0.102589153	0.101783192	0.102100633	0.1068637	SC	1.050251245
41	33	0.098979585	0.099169515	0.103566192	0.100031013	0.099658035	0.104543231	SC	1.004926107
41	34	0.098689449	0.098680995	0.103566192	0.103124706	0.103077672	0.108939908	SC	1.044554445
41	35	0.101003061	0.100635074	0.10600879	0.104844052	0.104054712	0.109916955	SC	1.033980575
41	36	0.099088478	0.099169515	0.104054712	0.101710182	0.101123594	0.10649731	SC	1.019704429
41	37	0.099783218	0.099413775	0.105031751	0.110677606	0.110893995	0.116267711	SC	1.115479164
41	38	0.096682008	0.096238397	0.101612113	0.099169516	0.098680995	0.104176842	SC	1.025380705
41	39	0.097477433	0.097215436	0.102100633	0.103561692	0.103566192	0.109428436	SC	1.065326618
41	40	0.099193844	0.098680995	0.104054712	0.107491394	0.10698583	0.112848073	SC	1.084158397
41	41	0.10038551	0.099658035	0.105520271	0.104285367	0.104298972	0.108451389	SC	1.046568617
41	42	0.095842945	0.095749877	0.100635074	0.100314437	0.100146554	0.105520271	SC	1.045918357
42	1	0.101945196	0.102589153	0.10698583	0.102887918	0.103077672	0.107840739	SC	1.004761904
42	2	0.103453336	0.103077672	0.108451389	0.105442246	0.105031751	0.110893995	SC	1.018957342
42	3	0.100693176	0.100635074	0.105520271	0.109676393	0.109428436	0.114313632	SC	1.087378695
42	4	0.10168151	0.101612113	0.10698583	0.110924845	0.111382514	0.11724475	SC	1.096153898
42	5	0.100052267	0.100146554	0.105031751	0.105150394	0.105031751	0.109916955	SC	1.048780477
42	6	0.100933549	0.100635074	0.10600879	0.10691301	0.10649731	0.111382514	SC	1.058252414
42	7	0.101436522	0.101123594	0.10649731	0.108506857	0.108207129	0.115290672	SC	1.070048294
42	8	0.101466436	0.101123594	0.10649731	0.104466466	0.103566192	0.109916955	SC	1.024154584
42	9	0.10027393	0.100146554	0.105031751	0.103525142	0.103321932	0.108939908	SC	1.03170731
42	10	0.097752896	0.097703956	0.102589153	0.102066552	0.101612113	0.107474349	SC	1.039999991
42	11	0.100874322	0.100635074	0.10600879	0.109327498	0.109916955	0.115046412	SC	1.092233063
42	12	0.097192882	0.096726917	0.102100633	0.101845272	0.101612113	0.107962869	SC	1.050505039
42	13	0.098964866	0.098680995	0.103566192	0.104360038	0.104543231	0.109428436	SC	1.059405927
42	14	0.10311906	0.103077672	0.108084999	0.105509767	0.105276011	0.111748904	SC	1.02132701
42	15	0.10068754	0.100635074	0.105520271	0.107462389	0.107474349	0.112848073	SC	1.06796115
42	16	0.09939798	0.099658035	0.104054712	0.102400725	0.102589153	0.107474349	SC	1.029411758
42	17	0.098845287	0.098680995	0.103566192	0.104484397	0.104054712	0.109916955	SC	1.054455433
42	18	0.101884013	0.101612113	0.10698583	0.115341686	0.115779191	0.120664388	SC	1.13942312
42	19	0.104030938	0.103566192	0.108939908	0.107711498	0.107718609	0.113458723	SC	1.040094331
42	20	0.100738263	0.100635074	0.105520271	0.104098724	0.104787491	0.108451389	SC	1.041262127
42	21	0.102785208	0.102589153	0.108451389	0.102452506	0.102100633	0.108451389	SC	0.995238096
42	22	0.097742573	0.097215436	0.102589153	0.108274268	0.109184172	0.115290672	SC	1.123115588
42	23	0.102397902	0.102100633	0.107962869	0.105324865	0.105520271	0.111260384	SC	1.033492816
42	24	0.09693965	0.096726917	0.102100633	0.108317884	0.108939908	0.113336593	SC	1.126262597
42	25	0.10078365	0.100635074	0.105886661	0.106373662	0.10600879	0.111871034	SC	1.053398046
42	26	0.0953539	0.095261358	0.099658035	0.100708688	0.099658035	0.105764531	SC	1.046153835
42	27	0.098026542	0.097703956	0.103077672	0.101348243	0.101367854	0.10649731	SC	1.037499991
42	28	0.100841978	0.100635074	0.105520271	0.101848973	0.101612113	0.10698583	SC	1.009708736
42	29	0.1008096	0.100146554	0.105520271	0.105097869	0.104054712	0.109916955	SC	1.039024382
42	30	0.100749099	0.100146554	0.105520271	0.099979161	0.099413775	0.105031751	SC	0.992682928
42	31	0.100377281	0.100146554	0.105031751	0.100814074	0.100390814	0.104543231	SC	1.002439024
42	32	0.09877557	0.098680995	0.104054712	0.108095352	0.107962869	0.113947242	SC	1.094059385
42	33	0.10079645	0.100635074	0.10600879	0.100632003	0.100635074	0.10600879	SC	1
42	34	0.09765985	0.097703956	0.102100633	0.099820875	0.099169515	0.104543231	SC	1.014999997
42	35	0.099005853	0.098680995	0.104054712	0.100563381	0.099658035	0.105520271	SC	1.009900988
42	36	0.097327575	0.097215436	0.102100633	0.101916032	0.101612113	0.10649731	SC	1.04522612
42	37	0.100926456	0.099658035	0.10649731	0.104622844	0.105031751	0.109428436	SC	1.053921557
42	38	0.099752648	0.099658035	0.105031751	0.110483014	0.110405475	0.116267711	SC	1.107843188
42	39	0.097166928	0.096726917	0.102100633	0.10652364	0.10649731	0.111382514	SC	1.101010078
42	40	0.10171696	0.101612113	0.10698583	0.106653573	0.10649731	0.111871034	SC	1.048076913
42	41	0.095581919	0.095749877	0.100146554	0.100630552	0.101123594	0.105031751	SC	1.056122436
43	1	0.103108759	0.102589153	0.108451389	0.109862195	0.109916955	0.115779191	SC	1.071428628
43	2	0.09919197	0.099169515	0.104054712	0.10189454	0.102100633	0.10600879	SC	1.029556644
43	3	0.10163099	0.101612113	0.10649731	0.105633138	0.10600879	0.110405475	SC	1.043269221
43	4	0.099781551	0.099658035	0.104543231	0.102595148	0.102833413	0.108451389	SC	1.031862738
43	5	0.099380112	0.099169515	0.104543231	0.103252419	0.103566192	0.108451389	SC	1.044334965
43	6	0.101039803	0.100635074	0.10600879	0.105103693	0.104543231	0.109916955	SC	1.038834943
43	7	0.100975123	0.101123594	0.10600879	0.105157317	0.105031751	0.110893995	SC	1.038647334
43	8	0.101776755	0.101612113	0.10698583	0.113995441	0.113336593	0.120664388	SC	1.115384663
43	9	0.100936711	0.100635074	0.105520271	0.105336218	0.105031751	0.111382514	SC	1.043689311
43	10	0.102258343	0.102100633	0.107474349	0.106074771	0.10600879	0.111382514	SC	1.038277504
43	11	0.100899894	0.100635074	0.105520271	0.104106331	0.104543231	0.108939908	SC	1.038834943
43	12	0.100557839	0.100146554	0.105520271	0.105231149	0.104543231	0.110405475	SC	1.043902429
43	13	0.102433412	0.102100633	0.107474349	0.107337919	0.107962869	0.112359554	SC	1.057416255
43	14	0.102437751	0.102589153	0.10698583	0.10983111	0.109916955	0.115290672	SC	1.071428628
43	15	0.101761937	0.101612113	0.10649731	0.105612875	0.105520271	0.110893995	SC	1.03846153
43	16	0.097686021	0.097215436	0.102589153	0.098739742	0.098192476	0.103566192	SC	1.010050249
43	17	0.098923766	0.099169515	0.103566192	0.104310605	0.104054712	0.109916955	SC	1.049261073
43	18	0.097641179	0.097703956	0.102589153	0.098970413	0.099169515	0.103321932	SC	1.014999997
43	19	0.100235928	0.100146554	0.10600879	0.11096675	0.111382514	0.11822179	SC	1.112195171
43	20	0.100606409	0.100635074	0.105520271	0.102660345	0.102589153	0.10698583	SC	1.019417471
43	21	0.099542714	0.099658035	0.104054712	0.101869672	0.101612113	0.10735222	SC	1.019607839
43	22	0.101260325	0.101123594	0.10649731	0.105241355	0.10600879	0.109916955	SC	1.048309168
43	23	0.098578703	0.098680995	0.103566192	0.102042803	0.101612113	0.107962869	SC	1.029702964
43	24	0.097812397	0.097703956	0.103077672	0.1001667	0.100635074	0.105031751	SC	1.029999993
43	25	0.100326616	0.100146554	0.105031751	0.107066945	0.10649731	0.111871034	SC	1.06341462
43	26	0.097228577	0.097215436	0.102100633	0.101647117	0.102100633	0.10649731	SC	1.050251245
43	27	0.097448175	0.097215436	0.102100633	0.097801949	0.097215436	0.102589153	SC	1
43	28	0.095464438	0.095261358	0.100146554	0.098930782	0.098436736	0.103566192	SC	1.033333326
43	29	0.095608766	0.095261358	0.100146554	0.097148672	0.096726917	0.102100633	SC	1.015384612
43	30	0.098155594	0.098192476	0.103077672	0.103193894	0.103566192	0.107474349	SC	1.054726356
43	31	0.096631027	0.096238397	0.102100633	0.097739976	0.097459696	0.103077672	SC	1.012690352
43	32	0.097610842	0.097703956	0.102589153	0.10030009	0.100146554	0.105520271	SC	1.024999994
43	33	0.096284591	0.096238397	0.101123594	0.098683216	0.099169515	0.103566192	SC	1.030456846
43	34	0.09692709	0.096726917	0.102100633	0.099058028	0.099169515	0.103566192	SC	1.025252519
43	35	0.093365255	0.093307279	0.098192476	0.101609904	0.101856373	0.10600879	SC	1.091623015
43	36	0.096462852	0.096238397	0.101367854	0.096591308	0.096726917	0.101612113	SC	1.005076141
43	37	0.097961787	0.097703956	0.102100633	0.099556645	0.099658035	0.104421102	SC	1.019999995
44	1	0.105235303	0.105031751	0.110405475	0.107727463	0.107962869	0.112848073	SC	1.027906971
44	2	0.101455495	0.101123594	0.10649731	0.104239019	0.105031751	0.109428436	SC	1.038647334
44	3	0.103343174	0.103077672	0.108451389	0.106195804	0.10649731	0.110893995	SC	1.033175348
44	4	0.102468674	0.102589153	0.107474349	0.104569075	0.104543231	0.109428436	SC	1.019047615
44	5	0.10270182	0.102589153	0.107962869	0.103794524	0.103077672	0.107962869	SC	1.004761904
44	6	0.100836263	0.100635074	0.105520271	0.103374126	0.102589153	0.107474349	SC	1.019417471
44	7	0.103985301	0.103566192	0.108451389	0.111280806	0.111382514	0.11773327	SC	1.075471754
44	8	0.09779248	0.097703956	0.103077672	0.106394039	0.10649731	0.113336593	SC	1.089999979
44	9	0.099285402	0.099658035	0.104054712	0.102734701	0.103077672	0.107962869	SC	1.034313718
44	10	0.097438604	0.097215436	0.101612113	0.099306801	0.098680995	0.104054712	SC	1.015075373
44	11	0.10344	0.103077672	0.109428436	0.115188513	0.114313632	0.121641427	SC	1.109004788
44	12	0.102546915	0.102100633	0.107474349	0.105444299	0.105520271	0.109916955	SC	1.033492816
44	13	0.096551925	0.097215436	0.103077672	0.099313314	0.099658035	0.104543231	SC	1.025125622
44	14	0.09667838	0.096726917	0.101123594	0.099339255	0.099658035	0.104543231	SC	1.030303023
44	15	0.096749806	0.096726917	0.101612113	0.100275049	0.100146554	0.104543231	SC	1.035353527
45	1	0.106194414	0.105520271	0.111871034	0.1092102	0.108939908	0.113825113	SC	1.032407401
45	2	0.103553797	0.103077672	0.108451389	0.104294532	0.103566192	0.109428436	SC	1.004739335
45	3	0.09872487	0.098680995	0.103566192	0.10446934	0.104543231	0.110405475	SC	1.059405927
45	4	0.106323967	0.10600879	0.111382514	0.116485853	0.115534931	0.123595506	SC	1.089861802
45	5	0.103199422	0.103077672	0.108451389	0.110346726	0.110405475	0.116511971	SC	1.071090104
45	6	0.103970574	0.103566192	0.108939908	0.106972154	0.10649731	0.111871034	SC	1.028301881
45	7	0.102209245	0.102100633	0.10698583	0.108888873	0.108939908	0.113580853	SC	1.066985631
45	8	0.104135629	0.104054712	0.109916955	0.107438999	0.107962869	0.112359554	SC	1.037558677
45	9	0.103847183	0.103566192	0.108939908	0.107172175	0.10698583	0.111871034	SC	1.033018861
45	10	0.102839224	0.102589153	0.107962869	0.107208853	0.10698583	0.112359554	SC	1.042857134
45	11	0.102715347	0.102589153	0.107962869	0.1066386	0.10600879	0.111871034	SC	1.033333326
45	12	0.100939255	0.101123594	0.105520271	0.10663266	0.10649731	0.111504644	SC	1.053140085
45	13	0.100582969	0.100635074	0.105520271	0.104043858	0.104787491	0.109428436	SC	1.041262127
45	14	0.101458837	0.101123594	0.10649731	0.107686848	0.107474349	0.112481683	SC	1.062801918
45	15	0.099848471	0.099658035	0.105031751	0.104585713	0.104543231	0.109428436	SC	1.049019597
45	16	0.107689025	0.107474349	0.113336593	0.113363594	0.113336593	0.118710309	SC	1.054545513
45	17	0.107299086	0.10698583	0.112848073	0.119294408	0.118710309	0.125793844	SC	1.109589088
45	18	0.105346416	0.105520271	0.110405475	0.104974102	0.104543231	0.110283345	SC	0.990740743
45	19	0.113013645	0.112848073	0.119198829	0.118067519	0.11822179	0.124084026	SC	1.047619035
45	20	0.107580675	0.107474349	0.112848073	0.112785994	0.113092333	0.11822179	SC	1.052272786
45	21	0.111072731	0.110405475	0.11773327	0.121074319	0.121152908	0.127503663	SC	1.097345106
45	22	0.104737636	0.104543231	0.110405475	0.109224882	0.108939908	0.114313632	SC	1.042056066
45	23	0.099562804	0.099169515	0.104543231	0.103687799	0.103566192	0.107962869	SC	1.044334965
45	24	0.097917898	0.097703956	0.103077672	0.108314733	0.108939908	0.114313632	SC	1.114999974
45	25	0.098978457	0.098680995	0.103566192	0.102145778	0.101856373	0.107474349	SC	1.032178211
45	26	0.097468544	0.097703956	0.102100633	0.101446443	0.102100633	0.107474349	SC	1.04499999
45	27	0.104693147	0.104054712	0.109916955	0.108037256	0.108207129	0.113336593	SC	1.039906095
45	28	0.099622539	0.099413775	0.104421102	0.102674943	0.102589153	0.108451389	SC	1.031941025
45	29	0.099409735	0.099169515	0.105031751	0.103597711	0.103077672	0.108207129	SC	1.039408858
45	30	0.099771475	0.099658035	0.105031751	0.10917903	0.109428436	0.114313632	SC	1.098039268
45	31	0.099374298	0.099169515	0.104543231	0.109822532	0.109916955	0.114924282	SC	1.108374435
45	32	0.101273167	0.100635074	0.10698583	0.112359551	0.112848073	0.11822179	SC	1.12135927
45	33	0.101310398	0.100635074	0.10649731	0.109582469	0.108939908	0.115290672	SC	1.082524254
45	34	0.098913624	0.098680995	0.103566192	0.103202501	0.103077672	0.107962869	SC	1.044554445
45	35	0.098880991	0.098680995	0.103566192	0.106864227	0.10649731	0.111871034	SC	1.079207903
45	36	0.098005314	0.098192476	0.102589153	0.101942948	0.101612113	0.10625305	SC	1.034825863
45	37	0.099163285	0.099169515	0.104054712	0.106278497	0.10600879	0.111382514	SC	1.068965502
45	38	0.098724062	0.098680995	0.103077672	0.104394553	0.104054712	0.108451389	SC	1.054455433
45	39	0.100033192	0.099658035	0.105031751	0.110591153	0.110649735	0.116267711	SC	1.110294168
45	40	0.098291129	0.098192476	0.102589153	0.10449165	0.104543231	0.108939908	SC	1.064676602
46	1	0.098462999	0.098680995	0.103077672	0.102183852	0.102100633	0.10649731	SC	1.034653457
46	2	0.100110963	0.100146554	0.105520271	0.102818546	0.101856373	0.10869565	SC	1.017073167
46	3	0.099480331	0.099169515	0.104054712	0.105048877	0.105031751	0.110405475	SC	1.059113287
46	4	0.099019139	0.098680995	0.104054712	0.102968886	0.102100633	0.107962869	SC	1.034653457
46	5	0.100613428	0.100146554	0.105520271	0.108634587	0.107962869	0.114802152	SC	1.078048763
46	6	0.105066648	0.105031751	0.110405475	0.105413929	0.105520271	0.110893995	SC	1.004651162
46	7	0.098913146	0.098680995	0.103566192	0.100322117	0.100146554	0.105031751	SC	1.014851482
46	8	0.098168338	0.097703956	0.103566192	0.097576807	0.097703956	0.102100633	SC	1
46	9	0.098715345	0.098680995	0.103566192	0.100518164	0.100635074	0.105520271	SC	1.019801976
46	10	0.097936643	0.097703956	0.103077672	0.10264201	0.102589153	0.107474349	SC	1.049999989
46	11	0.099727824	0.099658035	0.104543231	0.107010636	0.10698583	0.113336593	SC	1.073529395
46	12	0.09800355	0.097703956	0.102589153	0.104924594	0.105031751	0.109916955	SC	1.074999983
46	13	0.102024066	0.102100633	0.10698583	0.107949079	0.107962869	0.113825113	SC	1.057416255
46	14	0.098443124	0.098192476	0.103077672	0.105785533	0.105520271	0.111626774	SC	1.074626849
46	15	0.096924158	0.096726917	0.101612113	0.099727824	0.099658035	0.105031751	SC	1.030303023
46	16	0.094375496	0.094284318	0.099169515	0.097636641	0.097215436	0.102100633	SC	1.031088076
46	17	0.099867979	0.099658035	0.104543231	0.107541588	0.10698583	0.113336593	SC	1.073529395
46	18	0.098753369	0.098192476	0.103566192	0.102514949	0.102589153	0.107962869	SC	1.044776109
46	19	0.101800544	0.101123594	0.10674157	0.101712221	0.101123594	0.10649731	SC	1
46	20	0.099138486	0.098680995	0.104054712	0.103707879	0.103566192	0.109428436	SC	1.049504939
46	21	0.099027799	0.098680995	0.103566192	0.10328704	0.103077672	0.108939908	SC	1.044554445
46	22	0.096442837	0.096238397	0.101612113	0.101403586	0.101612113	0.10649731	SC	1.05583755
46	23	0.098170271	0.098192476	0.102100633	0.101723237	0.101612113	0.10735222	SC	1.034825863
46	24	0.098460123	0.098192476	0.103566192	0.096507083	0.096726917	0.101123594	SC	0.98507463
46	25	0.09627636	0.096238397	0.100635074	0.095446505	0.095261358	0.100146554	SC	0.989847718
46	26	0.094624158	0.094772838	0.100390814	0.097747119	0.098192476	0.103077672	SC	1.036082466
46	27	0.092732086	0.093307279	0.097459696	0.095819666	0.095749877	0.100146554	SC	1.026178004
47	1	0.100527167	0.100146554	0.105520271	0.105901646	0.105031751	0.112359554	SC	1.048780477
47	2	0.103731785	0.103566192	0.108451389	0.106320964	0.10649731	0.110893995	SC	1.028301881
47	3	0.10249293	0.102100633	0.10600879	0.102708707	0.102833413	0.10698583	SC	1.007177032
47	4	0.096768077	0.096726917	0.101612113	0.103376571	0.103566192	0.108451389	SC	1.070707054
47	5	0.099912964	0.099658035	0.105031751	0.105348117	0.104543231	0.110405475	SC	1.049019597
47	6	0.102859517	0.102589153	0.107962869	0.102671668	0.102589153	0.107962869	SC	1
47	7	0.097166799	0.096726917	0.101612113	0.101589909	0.101123594	0.10600879	SC	1.045454535
47	8	0.096124368	0.096238397	0.100635074	0.099388958	0.099169515	0.104054712	SC	1.030456846
47	9	0.097602609	0.097215436	0.102589153	0.105686814	0.10649731	0.110893995	SC	1.095477365
47	10	0.097777381	0.097215436	0.102589153	0.102075421	0.101612113	0.107718609	SC	1.04522612
47	11	0.097039123	0.096726917	0.101612113	0.102289232	0.101612113	0.10698583	SC	1.050505039
48	1	0.106717626	0.108451389	0.111993164	0.108780265	0.108695649	0.114313632	SC	1.002252252
48	2	0.098651592	0.098680995	0.104054712	0.099327955	0.098680995	0.105031751	SC	1
48	3	0.098810699	0.098680995	0.103566192	0.105366667	0.105520271	0.110405475	SC	1.069306915
48	4	0.100168836	0.100146554	0.105031751	0.108364599	0.108695649	0.113825113	SC	1.085365835
48	5	0.101376508	0.101123594	0.10649731	0.111656768	0.111382514	0.11748901	SC	1.101449327
48	6	0.103824046	0.104054712	0.108939908	0.109639491	0.109428436	0.114557892	SC	1.051643253
48	7	0.101128728	0.101123594	0.10600879	0.105134282	0.10600879	0.110405475	SC	1.048309168
48	8	0.10006193	0.100146554	0.105031751	0.100696913	0.099658035	0.105276011	SC	0.995121952
48	9	0.099321319	0.099169515	0.104054712	0.102159634	0.101612113	0.10698583	SC	1.024630536
48	10	0.101712625	0.101612113	0.10649731	0.110546944	0.110893995	0.115779191	SC	1.091346207
48	11	0.10136547	0.101123594	0.10600879	0.103967149	0.104543231	0.109672695	SC	1.033816418
48	12	0.102517132	0.102100633	0.107474349	0.111254977	0.111382514	0.116756231	SC	1.090909144
48	13	0.101955318	0.101612113	0.10698583	0.104204801	0.104054712	0.109916955	SC	1.024038456
48	14	0.101656402	0.101612113	0.10649731	0.112565362	0.112359554	0.119198829	SC	1.105769281
48	15	0.101370306	0.101123594	0.10600879	0.104494381	0.104543231	0.109428436	SC	1.033816418
48	16	0.100321899	0.100146554	0.105031751	0.104222959	0.104054712	0.109428436	SC	1.039024382
48	17	0.101688537	0.101612113	0.10649731	0.107791309	0.107962869	0.112848073	SC	1.062499986
48	18	0.102234523	0.101612113	0.107474349	0.112719688	0.112603813	0.119687349	SC	1.108173126
48	19	0.100803014	0.100146554	0.10600879	0.107474353	0.107474349	0.113336593	SC	1.073170715
48	20	0.104526583	0.104543231	0.109428436	0.107310698	0.107474349	0.112359554	SC	1.028037377
48	21	0.101637624	0.101123594	0.10649731	0.105950383	0.10649731	0.110405475	SC	1.053140085
48	22	0.103594378	0.103077672	0.108939908	0.108637495	0.107962869	0.114557892	SC	1.047393355
48	23	0.104558742	0.104054712	0.109916955	0.107293813	0.107474349	0.112115294	SC	1.032863843
48	24	0.10118102	0.101123594	0.10649731	0.101357461	0.102100633	0.105031751	SC	1.009661834
48	25	0.100621691	0.100146554	0.10600879	0.10452589	0.104543231	0.109794825	SC	1.043902429
48	26	0.101366705	0.101123594	0.10649731	0.105901319	0.10649731	0.111871034	SC	1.053140085
48	27	0.108093144	0.108939908	0.112359554	0.108247842	0.108451389	0.113825113	SC	0.995515696
48	28	0.098320902	0.097703956	0.103566192	0.103042501	0.102833413	0.108329259	SC	1.052499988
48	29	0.100412143	0.100146554	0.105520271	0.105487367	0.104054712	0.110771865	SC	1.039024382
48	30	0.09942378	0.099169515	0.104054712	0.105818069	0.105520271	0.110893995	SC	1.064039394
48	31	0.10136085	0.101123594	0.10600879	0.110162748	0.110405475	0.115779191	SC	1.091787493
48	32	0.100218528	0.100146554	0.104543231	0.109768795	0.110893995	0.114802152	SC	1.107317124
48	33	0.100693131	0.100635074	0.105520271	0.110828501	0.110893995	0.116756231	SC	1.101941799
48	34	0.100934677	0.100635074	0.105520271	0.103712293	0.103566192	0.10869565	SC	1.029126207
48	35	0.100276081	0.100146554	0.105031751	0.10264736	0.102833413	0.10698583	SC	1.026829262
48	36	0.101829342	0.101612113	0.10698583	0.108498324	0.108451389	0.113825113	SC	1.067307678
48	37	0.098344873	0.098192476	0.103077672	0.106665492	0.10649731	0.110893995	SC	1.084577095
48	38	0.097766874	0.097703956	0.103077672	0.103040414	0.102589153	0.108207129	SC	1.049999989
48	39	0.102439361	0.102100633	0.107474349	0.111235367	0.110893995	0.116756231	SC	1.086124456
48	40	0.100471017	0.100146554	0.105520271	0.108790275	0.108695649	0.113825113	SC	1.085365835
48	41	0.096572529	0.096726917	0.101123594	0.105370566	0.10600879	0.110893995	SC	1.095959574
48	42	0.099345504	0.099169515	0.104054712	0.09918728	0.099169515	0.104054712	SC	1
48	43	0.098914194	0.098680995	0.104054712	0.102676151	0.102589153	0.107474349	SC	1.039603951
48	44	0.098732864	0.098680995	0.103566192	0.108431534	0.108451389	0.115290672	SC	1.099009879
48	45	0.100656764	0.100635074	0.105520271	0.10364816	0.103077672	0.108939908	SC	1.024271839
48	46	0.098482224	0.098192476	0.103077672	0.102367859	0.101856373	0.10698583	SC	1.037313424
48	47	0.100719424	0.100635074	0.105520271	0.101669927	0.101123594	0.105520271	SC	1.004854368
48	48	0.095716177	0.095749877	0.100390814	0.099890203	0.100146554	0.105520271	SC	1.045918357
48	49	0.099472563	0.099658035	0.104543231	0.102815094	0.102100633	0.10698583	SC	1.024509798
48	50	0.098941143	0.098680995	0.104543231	0.101385887	0.101612113	0.1068637	SC	1.029702964
48	51	0.099522476	0.099658035	0.105031751	0.104778664	0.105276011	0.109550565	SC	1.056372536
48	52	0.097792382	0.097703956	0.103077672	0.100587262	0.100146554	0.105520271	SC	1.024999994
48	53	0.097284834	0.097215436	0.102100633	0.100257802	0.099902295	0.105520271	SC	1.027638185
48	54	0.097803821	0.097703956	0.102589153	0.09773006	0.097459696	0.101612113	SC	0.997500001
48	55	0.096480137	0.096238397	0.101123594	0.100991115	0.101123594	0.10625305	SC	1.05076141
48	56	0.096318349	0.096238397	0.101123594	0.101301238	0.101123594	0.10600879	SC	1.05076141
48	57	0.096696063	0.096238397	0.101123594	0.096805605	0.096726917	0.100512944	SC	1.005076141
49	1	0.101368569	0.101123594	0.10649731	0.106452265	0.10649731	0.111382514	SC	1.053140085
49	2	0.10574341	0.105520271	0.111382514	0.109309157	0.108939908	0.116267711	SC	1.032407401
49	3	0.107085802	0.10698583	0.113825113	0.118504756	0.11797753	0.125549585	SC	1.102739774
49	4	0.103438427	0.104787491	0.108939908	0.103524321	0.103566192	0.108451389	SC	0.988344991
49	5	0.10047622	0.100146554	0.105031751	0.109572816	0.108939908	0.115779191	SC	1.087804858
49	6	0.101708084	0.101612113	0.10649731	0.11349943	0.113825113	0.119443089	SC	1.120192355
49	7	0.101889543	0.101612113	0.10698583	0.10801762	0.108451389	0.113825113	SC	1.067307678
49	8	0.10183604	0.101612113	0.10698583	0.103289605	0.103077672	0.108451389	SC	1.014423074
49	9	0.098186083	0.098192476	0.103077672	0.102334521	0.102344893	0.107962869	SC	1.042288548
49	10	0.098146897	0.097703956	0.103566192	0.098857648	0.099169515	0.103077672	SC	1.014999997
49	11	0.099683954	0.099658035	0.104543231	0.100408402	0.100635074	0.104054712	SC	1.009803919
49	12	0.100871736	0.100635074	0.10600879	0.103439024	0.103321932	0.108451389	SC	1.026699023
49	13	0.102809491	0.102100633	0.107962869	0.110604123	0.109916955	0.116756231	SC	1.07655508
49	14	0.103288434	0.103077672	0.108939908	0.110076042	0.109916955	0.116267711	SC	1.066350769
49	15	0.100320362	0.100146554	0.105031751	0.106118481	0.10600879	0.111382514	SC	1.058536572
49	16	0.099033717	0.098680995	0.104054712	0.104193192	0.103566192	0.109428436	SC	1.049504939
49	17	0.100119473	0.100635074	0.104543231	0.101363157	0.102100633	0.10649731	SC	1.014563104
49	18	0.098696592	0.098680995	0.103566192	0.104184899	0.104054712	0.108573519	SC	1.054455433
49	19	0.097002923	0.096726917	0.101612113	0.097240987	0.097215436	0.101612113	SC	1.005050504
49	20	0.09959548	0.099169515	0.104543231	0.103068133	0.102589153	0.108451389	SC	1.034482751
49	21	0.099624628	0.099658035	0.104543231	0.102659571	0.102589153	0.107474349	SC	1.029411758
49	22	0.098800334	0.098680995	0.103321932	0.101022522	0.100879334	0.105031751	SC	1.022277223
49	23	0.098779908	0.098680995	0.103566192	0.102773547	0.103077672	0.108451389	SC	1.044554445
49	24	0.09940949	0.099169515	0.104054712	0.101457742	0.102100633	0.10600879	SC	1.029556644
49	25	0.097607597	0.097215436	0.102589153	0.100756111	0.100635074	0.10600879	SC	1.035175871
49	26	0.098974673	0.098680995	0.104054712	0.100453355	0.100635074	0.105520271	SC	1.019801976
49	27	0.099845479	0.099169515	0.104543231	0.105442825	0.105031751	0.110405475	SC	1.059113287
49	28	0.099331873	0.098680995	0.105031751	0.109256071	0.108939908	0.115779191	SC	1.103960372
49	29	0.099627503	0.098680995	0.10600879	0.105688728	0.105520271	0.111382514	SC	1.069306915
49	30	0.098081449	0.099169515	0.103077672	0.098866161	0.098680995	0.103566192	SC	0.995073893
50	1	0.101644386	0.101612113	0.10649731	0.105476761	0.10649731	0.110405475	SC	1.048076913
50	2	0.10252163	0.102589153	0.107474349	0.108273311	0.108207129	0.113825113	SC	1.054761893
50	3	0.099280247	0.099169515	0.104665361	0.103095647	0.103321932	0.10906204	SC	1.041871912
50	4	0.098777436	0.098680995	0.103566192	0.100484761	0.099658035	0.104543231	SC	1.009900988
50	5	0.100500031	0.100146554	0.105031751	0.105591331	0.10600879	0.110405475	SC	1.058536572
50	6	0.102138819	0.102100633	0.107474349	0.106313296	0.10649731	0.111382514	SC	1.043062192
[truncated: 9,419 more rows]
