# Supplementary material for: Control of nongenetic heterogeneity in growth rate and stress tolerance of Saccharomyces cerevisiae by cyclic AMP-regulated transcription factors
Source: PLoS Genet. 2018 Nov 2;14(11):e1007744. doi: 10.1371/journal.pgen.1007744 (PMC6241136; doi:10.1371/journal.pgen.1007744)
Supplement: S3 File — (CSV) [file pgen.1007744.s009.csv]

image.field	time.point	nucleus.mean.intensity	nucleus.median.intensity	nucleus.upperquartile.intensity	cytoplasm.mean.intensity	cytoplasm.median.intensity	cytoplasm.upperquartile.intensity	background.mean.intensity	background.median.intensity	relative.nuclear.Msn2	cell.track.id	growth.rate
1	1	0.231119331	0.231069863	0.239374697	0.216756817	0.218368337	0.231558383	0.193316098	0.192965314	1.500000571	1-7-180517	0.27786299
1	1	0.230881224	0.229604304	0.241328776	0.214447086	0.214948699	0.229115784	0.194147304	0.193453833	1.681818859	1-13-180517	0.257348246
1	1	0.233682379	0.23497802	0.242794335	0.21427097	0.21299462	0.232535422	0.192944015	0.193453833	2.125000748	1-17-180517	0.218266607
1	1	0.233617516	0.232291162	0.245603323	0.218155824	0.217879817	0.233512461	0.196321031	0.194919392	1.627660202	1-18-180517	0.290959162
1	1	0.236603095	0.236932099	0.245969713	0.218425536	0.217391297	0.231069863	0.200923291	0.200781628	2.176471488	1-25-180517	0.250874786
1	1	0.220815552	0.221299469	0.228383005	0.212931397	0.21323888	0.225207627	0.193916776	0.193453833	1.40740813	1-26-180517	0.440728485
1	1	0.196840164	0.195896432	0.206643865	0.192769342	0.192476794	0.203712747	0.177728949	0.177821204	1.233333356	1-28-180517	0.376896128
1	1	0.227487988	0.226673186	0.237909138	0.200509164	0.199804589	0.212017581	0.182630217	0.182706401	2.571429499	1-30-180517	0.3798174
1	1	0.233644889	0.234000981	0.242794335	0.215669365	0.215437219	0.228138745	0.19859009	0.19882755	2.117647919	1-43-180517	0.466234977
1	1	0.213027436	0.21348314	0.223742068	0.203468489	0.202247187	0.214215919	0.190689812	0.190034196	1.920000105	1-45-180517	0.08287557
1	1	0.240919237	0.241573036	0.252686858	0.220284775	0.216414258	0.233023942	0.200688943	0.200293109	2.560607001	1-46-180517	0.181492376
1	1	0.249758698	0.25012213	0.262335122	0.218409774	0.217879817	0.230581343	0.199923336	0.200293109	2.833334186	1-50-180517	0.272620062
1	1	0.237040967	0.238153398	0.248168051	0.219946501	0.21983391	0.233023942	0.199911454	0.19882755	1.872092452	1-52-180517	0.360628039
1	1	0.223420214	0.221787989	0.233756721	0.204281638	0.203224227	0.21397166	0.195459908	0.195407912	3.375001775	1-59-180517	0.42860778
1	1	0.237399934	0.237420619	0.247191012	0.214170655	0.21348314	0.228138745	0.195435065	0.195407912	2.324325148	1-61-180517	0.225065635
1	1	0.218865746	0.22081095	0.231069863	0.201022107	0.199560329	0.212506101	0.19106347	0.191011235	3.485716147	1-63-180517	0.282371764
1	1	0.240011181	0.240351737	0.251099169	0.21718615	0.216902778	0.228627265	0.202399613	0.201270148	2.500000896	1-68-180517	0.1015619
1	1	0.226586876	0.225696146	0.237420619	0.21205172	0.211040542	0.224474847	0.192373885	0.192476794	1.78947441	1-71-180517	0.335494565
1	1	0.245007751	0.245236933	0.255007327	0.227385509	0.226184666	0.239863217	0.206505997	0.206155345	1.951218816	1-73-180517	0.266320156
1	1	0.214933113	0.21397166	0.224963367	0.204528651	0.203712747	0.218856871	0.189522955	0.188568637	1.67741934	1-74-180517	0.170183154
1	1	0.225184136	0.225696146	0.233023942	0.215171176	0.214460179	0.229115784	0.200776898	0.200781628	1.821429624	1-82-180517	0.199694479
1	1	0.234143896	0.23546654	0.245236933	0.213405671	0.212017581	0.225696146	0.197060956	0.197361991	2.600001024	1-86-180517	0.214269736
1	1	0.213539205	0.21397166	0.224230587	0.200394407	0.199804589	0.210063502	0.191733428	0.191988274	2.812500008	1-87-180517	0.173574552
1	1	0.224749216	0.223742068	0.23497802	0.207451047	0.206155345	0.218856871	0.191252786	0.191011235	2.161291288	1-92-180517	0.142138911
1	1	0.222378647	0.21983391	0.231314123	0.197272723	0.196873471	0.210063502	0.18067658	0.179775283	2.342858027	1-97-180517	0.184554026
1	1	0.211368929	0.210063502	0.22081095	0.200595334	0.199804589	0.211040542	0.18947004	0.189057156	1.954545425	1-99-180517	0.169010421
2	1	0.268958053	0.270639956	0.282852948	0.226960588	0.224719107	0.239863217	0.208338606	0.208597943	3.848482219	2-5-180517	0.240342789
2	1	0.238197012	0.239863217	0.256961405	0.204388499	0.203712747	0.215437219	0.191459103	0.191011235	3.846154851	2-11-180517	0.177383857
2	1	0.241852648	0.240840256	0.255007327	0.221786082	0.221299469	0.23546654	0.205146243	0.204201266	2.142856182	2-14-180517	0.35313617
2	1	0.238187774	0.238153398	0.248534441	0.224353723	0.224230587	0.237909138	0.204461718	0.204201266	1.695121467	2-18-180517	0.156862258
2	1	0.26755736	0.26477772	0.28016609	0.231330374	0.230581343	0.248168051	0.212716538	0.211040542	2.749998733	2-26-180517	0.370563794
2	1	0.259889779	0.263312161	0.275525153	0.232032831	0.230092824	0.247191012	0.214660221	0.214460179	3.124997849	2-27-180517	0.129256785
2	1	0.262271614	0.263800681	0.273082554	0.243933398	0.242794335	0.260869563	0.221486168	0.221299469	1.977272712	2-33-180517	0.150984168
2	1	0.269574983	0.270639956	0.280410349	0.238598639	0.236932099	0.252564728	0.217792579	0.217879817	2.769229376	2-35-180517	0.186195091
2	1	0.238920823	0.238397658	0.246702492	0.225136024	0.224230587	0.236932099	0.210097914	0.209574983	1.966665789	2-37-180517	0.128919479
2	1	0.248013592	0.247679532	0.258915484	0.233825063	0.232535422	0.248168051	0.215060375	0.214460179	1.837837146	2-40-180517	0.253423726
2	1	0.240836838	0.239863217	0.256106496	0.217011272	0.214460179	0.230459213	0.195759761	0.195896432	2.368421903	2-47-180517	0.458225753
2	1	0.256006175	0.255984366	0.265754759	0.234892783	0.234489501	0.248900831	0.214441	0.214460179	2.073169876	2-50-180517	0.221392619
2	1	0.242592188	0.244504154	0.252076209	0.231825132	0.232535422	0.246824622	0.212054274	0.212017581	1.583332915	2-52-180517	0.198315967
2	1	0.245785516	0.245725453	0.256961405	0.219772088	0.218368337	0.233512461	0.200125904	0.199804589	2.473684948	2-59-180517	0.601341103
2	1	0.226136872	0.226184666	0.23546654	0.206395097	0.204689786	0.217879817	0.198498066	0.19833903	4.384617516	2-64-180517	0.164513452
2	1	0.230629788	0.231069863	0.242183685	0.221734292	0.22081095	0.23497802	0.208421638	0.208109424	1.807691375	2-65-180517	0.345674281
2	1	0.251574341	0.254518807	0.26538837	0.222398502	0.22032243	0.238397658	0.204043999	0.203712747	3.058821773	2-74-180517	0.216173896
2	1	0.254011265	0.253541768	0.266243279	0.227814281	0.223742068	0.241328776	0.206587507	0.206643865	2.742855667	2-76-180517	0.246625511
2	1	0.226514129	0.227405965	0.233512461	0.216666031	0.216414258	0.229115784	0.200273358	0.199804589	1.661765566	2-77-180517	0.205011651
2	1	0.248767339	0.249145091	0.260381043	0.221978277	0.21983391	0.23546654	0.204661474	0.204689786	2.935482105	2-80-180517	0.374648012
3	1	0.241695165	0.241328776	0.252564728	0.239606143	0.239863217	0.257938445	0.221245091	0.22032243	1.074999999	3-1-180517	0.092347471
3	1	0.265094353	0.265754759	0.276746452	0.245038175	0.245969713	0.258915484	0.226830144	0.226673186	2.025316421	3-4-180517	0.262373371
3	1	0.278135844	0.276746452	0.289081573	0.235367526	0.234000981	0.252564728	0.213336285	0.21299462	3.034882244	3-6-180517	0.253586682
3	1	0.258928687	0.259404004	0.270395696	0.261119964	0.257938445	0.281387389	0.230382474	0.229115784	1.050847456	3-7-180517	0.204341355
3	1	0.25416161	0.254518807	0.26477772	0.237640283	0.237420619	0.25061065	0.224173359	0.223742068	2.249999945	3-8-180517	0.374344768
3	1	0.273308025	0.273082554	0.284318507	0.24181425	0.239863217	0.258915484	0.222581506	0.222520769	2.915492957	3-9-180517	0.371451941
3	1	0.277194512	0.277967751	0.288837314	0.249434837	0.247191012	0.26502198	0.230802449	0.230581343	2.852941139	3-12-180517	0.163956855
3	1	0.264754254	0.26526624	0.275525153	0.237265774	0.23595506	0.252076209	0.219602019	0.219101131	2.739130383	3-13-180517	0.24308372
3	1	0.25636015	0.256961405	0.270151436	0.225588432	0.226673186	0.242794335	0.207513804	0.206643865	2.512193998	3-16-180517	0.269356836
3	1	0.286371331	0.285295546	0.298974097	0.263624478	0.263800681	0.281875908	0.233568758	0.233023942	1.698412688	3-19-180517	0.303363024
3	1	0.257679817	0.257449925	0.266731799	0.244367284	0.245236933	0.260258913	0.226949301	0.226184666	1.641025659	3-23-180517	0.292482516
3	1	0.271768833	0.269174397	0.283829987	0.253112552	0.25036639	0.270639956	0.23608455	0.23595506	2.305084749	3-24-180517	0.179710501
3	1	0.257444557	0.258671224	0.268685877	0.2299767	0.228627265	0.247191012	0.216583177	0.215925738	3.365381658	3-26-180517	0.266952205
3	1	0.274618623	0.271372736	0.292134821	0.263994966	0.266243279	0.287249625	0.235936923	0.234489501	1.161538479	3-27-180517	0.208507963
3	1	0.335199735	0.335124582	0.350512952	0.272274252	0.272105515	0.297508538	0.242616042	0.240840256	3.015625938	3-28-180517	0.273807852
3	1	0.251451709	0.252076209	0.261358082	0.230415523	0.229604304	0.246702492	0.215594822	0.215437219	2.586205278	3-29-180517	0.187957921
3	1	0.291034514	0.291402042	0.303492904	0.262495454	0.261846602	0.27943331	0.240482396	0.239863217	2.344444452	3-31-180517	0.296266553
3	1	0.268704197	0.267708838	0.281387389	0.252690651	0.251587689	0.278456271	0.217758195	0.216414258	1.458333138	3-32-180517	0.29622226
3	1	0.275275417	0.273571074	0.289692223	0.25724398	0.257938445	0.277967751	0.229618447	0.228627265	1.533333322	3-33-180517	0.327521837
3	1	0.240423386	0.242305815	0.24938935	0.221364037	0.221299469	0.23497802	0.210645659	0.210063502	2.869562807	3-38-180517	0.245091604
3	1	0.262223989	0.262335122	0.273082554	0.240527997	0.240840256	0.256472886	0.22431302	0.224230587	2.294117661	3-39-180517	0.266101185
3	1	0.26114552	0.263556421	0.27943331	0.238730946	0.234489501	0.261358082	0.214995439	0.21397166	2.416665623	3-44-180517	0.276827289
3	1	0.258651419	0.256961405	0.267953098	0.237866221	0.238397658	0.25012213	0.2248495	0.224719107	2.3571428	3-47-180517	0.290497395
3	1	0.276219528	0.276990712	0.293111861	0.23654622	0.23497802	0.252076209	0.222534879	0.222276509	4.307692447	3-52-180517	0.312760946
3	1	0.260999835	0.263556421	0.271128476	0.241708545	0.242061555	0.259892523	0.223174819	0.223009288	2.128205163	3-55-180517	0.245414243
3	1	0.24858965	0.24987787	0.262457252	0.24596417	0.246213973	0.261358082	0.225490146	0.224719107	1.170454517	3-56-180517	0.413591718
3	1	0.274074703	0.274059594	0.282852948	0.245704809	0.246702492	0.265754759	0.225227693	0.223742068	2.191489408	3-57-180517	0.102641398
4	1	0.23610111	0.23473376	0.247557402	0.220278986	0.218856871	0.239252567	0.193052294	0.192476794	1.601851503	4-3-180517	0.281433803
4	1	0.231161208	0.233756721	0.242305815	0.209700586	0.208597943	0.221787989	0.194107526	0.191011235	2.430556418	4-4-180517	0.126110124
4	1	0.236830323	0.236932099	0.243771374	0.219418518	0.219345391	0.237176359	0.195682417	0.195896432	1.74999952	4-5-180517	0.293604609
4	1	0.24279066	0.242794335	0.256472886	0.235832927	0.23497802	0.25012213	0.20526369	0.203224227	1.246153743	4-8-180517	0.02105573
4	1	0.233877822	0.233756721	0.244259894	0.225314756	0.222520769	0.243282855	0.197274756	0.196873471	1.43809496	4-12-180517	0.288953888
4	1	0.23853303	0.237420619	0.247801661	0.217685137	0.217391297	0.23497802	0.211000045	0.207132384	2.95238248	4-14-180517	0.340698728
4	1	0.234947919	0.234245241	0.247191012	0.209596813	0.207132384	0.223253548	0.19311225	0.191499755	2.734376028	4-19-180517	0.268235429
4	1	0.240245072	0.241084516	0.25061065	0.217299972	0.216414258	0.228627265	0.207051242	0.203712747	2.942308911	4-23-180517	0.373781588
4	1	0.229174403	0.230092824	0.238641918	0.230662761	0.233023942	0.238397658	0.199971784	0.195896432	0.921052664	4-24-180517	0.269102182
4	1	0.222514162	0.225940406	0.233390331	0.209852965	0.205178306	0.226917446	0.18727359	0.187103078	2.148649411	4-25-180517	0.334617827
4	1	0.226156478	0.226673186	0.236932099	0.227952639	0.229604304	0.238886178	0.202650917	0.19833903	0.906250046	4-26-180517	0.211555347
4	1	0.262007381	0.262335122	0.274670243	0.235127005	0.236932099	0.250854909	0.213010989	0.211529061	1.99999941	4-27-180517	0.300199469
4	1	0.225349451	0.224719107	0.236443579	0.208669091	0.207865164	0.22044456	0.200725833	0.19833903	2.769232198	4-29-180517	0.303927766
4	1	0.239775981	0.240840256	0.245725453	0.225221201	0.223253548	0.240351737	0.201804062	0.201270148	1.799999454	4-31-180517	0.246366317
4	1	0.231185423	0.231314123	0.242183685	0.214292021	0.21299462	0.227650225	0.197273333	0.195896432	2.071429499	4-32-180517	0.277761925
4	1	0.239938902	0.240595996	0.246336102	0.223828134	0.222765028	0.237909138	0.20653755	0.205666825	2.042856258	4-33-180517	0.282734405
4	1	0.216849684	0.216902778	0.227650225	0.208677544	0.207620904	0.22032243	0.190292467	0.190034196	1.527777797	4-34-180517	0.385239031
4	1	0.23248574	0.232291162	0.241939425	0.220064079	0.218368337	0.232535422	0.204074523	0.204201266	1.982759598	4-35-180517	0.305606937
4	1	0.234104458	0.232535422	0.242794335	0.212759156	0.210552022	0.227650225	0.187903365	0.187591597	1.957447434	4-37-180517	0.145144308
4	1	0.244601855	0.246702492	0.259892523	0.208571084	0.204689786	0.222520769	0.182082111	0.181729361	2.82978782	4-40-180517	0.452894469
4	1	0.193242583	0.191988274	0.200293109	0.201362899	0.201270148	0.21397166	0.181048971	0.180752322	0.547619031	4-41-180517	0.143716334
4	1	0.240314158	0.242305815	0.248656571	0.238345315	0.239374697	0.243771374	0.20391764	0.200781628	1.075949337	4-42-180517	0.064422979
5	1	0.243006223	0.243527114	0.252564728	0.219049256	0.218368337	0.233023942	0.199345262	0.19882755	2.287500703	5-1-180517	0.325900024
5	1	0.246537537	0.245725453	0.257449925	0.232806489	0.230581343	0.25	0.209359087	0.209574983	1.720929757	5-2-180517	0.411906941
5	1	0.244236407	0.242794335	0.255984366	0.220916525	0.219345391	0.233512461	0.207203487	0.207132384	2.919997589	5-3-180517	0.202220341
5	1	0.249046894	0.246946752	0.26526624	0.220397921	0.218856871	0.233512461	0.204906609	0.204689786	2.98275658	5-4-180517	0.23537616
5	1	0.248200619	0.244992673	0.260747433	0.216231484	0.212017581	0.232535422	0.196612751	0.195896432	3.045455445	5-5-180517	0.308670616
5	1	0.244599733	0.242550075	0.256717145	0.216345433	0.214460179	0.232535422	0.190977511	0.191011235	2.197917313	5-6-180517	0.276994483
5	1	0.257046526	0.254518807	0.268197358	0.235835106	0.234489501	0.254030287	0.213977696	0.21348314	1.95348766	5-7-180517	0.336970108
5	1	0.240837258	0.241817296	0.253053248	0.226591946	0.224230587	0.242794335	0.208531235	0.207620904	2.058822676	5-9-180517	0.192228352
5	1	0.2424855	0.240351737	0.253297508	0.222780469	0.222765028	0.23595506	0.20615045	0.205666825	2.028570605	5-12-180517	0.308690151
5	1	0.246998016	0.246946752	0.257816315	0.230823301	0.229115784	0.247191012	0.213374018	0.21348314	2.140623941	5-13-180517	0.218203675
5	1	0.248738461	0.246458232	0.260747433	0.226645408	0.223253548	0.245236933	0.202199261	0.202247187	2.104650349	5-14-180517	0.236738303
5	1	0.252998092	0.252564728	0.261358082	0.237175949	0.236932099	0.251587689	0.21670891	0.216414258	1.761904189	5-15-180517	0.113292102
5	1	0.231039005	0.232535422	0.244015634	0.211459408	0.210552022	0.222765028	0.196625911	0.195896432	2.500001024	5-16-180517	0.240357783
5	1	0.263668493	0.263067901	0.275525153	0.244908233	0.243771374	0.262823641	0.220519991	0.21983391	1.806122445	5-17-180517	0.276817938
5	1	0.264515587	0.266243279	0.283341467	0.230363869	0.227650225	0.242305815	0.215878153	0.215437219	4.159996319	5-18-180517	0.190130391
5	1	0.23138211	0.229848564	0.241817296	0.2224409	0.221543729	0.234489501	0.210747657	0.210552022	1.755554619	5-20-180517	0.249937676
5	1	0.264047121	0.26477772	0.278456271	0.239493876	0.236199319	0.255984366	0.21652322	0.216414258	2.444443411	5-24-180517	0.243450119
5	1	0.283852032	0.281875908	0.304103553	0.27832734	0.261846602	0.326331228	0.218999456	0.216414258	1.440860062	5-26-180517	0.098968475
5	1	0.219698203	0.21983391	0.228138745	0.2149794	0.21348314	0.229604304	0.197577158	0.196873471	1.382353796	5-30-180517	0.25627547
5	1	0.24190453	0.241328776	0.254518807	0.234433147	0.232046902	0.249145091	0.214441303	0.21397166	1.513513125	5-33-180517	0.286621265
5	1	0.275916936	0.276013672	0.283219337	0.244408931	0.244259894	0.263800681	0.214584605	0.21397166	2.048386578	5-34-180517	0.401310743
5	1	0.235706275	0.237420619	0.243282855	0.222917147	0.222765028	0.236443579	0.20688431	0.206643865	1.909090182	5-35-180517	0.330224402
5	1	0.233627804	0.23546654	0.240840256	0.21744303	0.217391297	0.230581343	0.207798792	0.206643865	2.681819713	5-36-180517	0.208475737
5	1	0.262943769	0.266976058	0.275403023	0.215999152	0.212506101	0.227161705	0.205502841	0.205178306	8.433335267	5-37-180517	0.412905664
5	1	0.222986591	0.221299469	0.236565709	0.194972501	0.193453833	0.207620904	0.176692289	0.176355645	2.628572338	5-38-180517	0.180871452
6	1	0.259549239	0.258182704	0.273693204	0.242584966	0.242550075	0.262823641	0.209052975	0.208353683	1.457142642	6-2-180517	0.403570269
6	1	0.235960044	0.234489501	0.244015634	0.216305704	0.214460179	0.230092824	0.202561025	0.202247187	2.640001238	6-7-180517	0.297694975
6	1	0.269209926	0.269662917	0.282486558	0.241833864	0.244259894	0.2642892	0.204872178	0.203712747	1.626505806	6-8-180517	0.248118757
6	1	0.256218387	0.257938445	0.268808007	0.229277713	0.227161705	0.245236933	0.213945318	0.21397166	3.333330933	6-10-180517	0.157830065
6	1	0.242844297	0.243771374	0.252076209	0.228566391	0.226184666	0.245725453	0.208358923	0.208109424	1.972972201	6-11-180517	0.301378498
6	1	0.242906453	0.245725453	0.24963361	0.222443135	0.221299469	0.23595506	0.201918718	0.201758668	2.249999117	6-13-180517	0.07821582
6	1	0.251277667	0.248656571	0.261358082	0.241842639	0.241328776	0.256472886	0.220627227	0.22081095	1.357142857	6-18-180517	0.250810563
6	1	0.238650537	0.239130437	0.24951148	0.227117836	0.226917446	0.239374697	0.211443876	0.211040542	1.769230009	6-20-180517	0.232077124
6	1	0.252701952	0.251343429	0.268197358	0.212172671	0.209086463	0.224719107	0.199758742	0.199804589	5.552633014	6-21-180517	0.363535174
6	1	0.249072717	0.251587689	0.259404004	0.222203417	0.222276509	0.23546654	0.201269057	0.201270148	2.395347819	6-22-180517	0.138180625
6	1	0.268355233	0.269174397	0.27992183	0.239378917	0.236932099	0.255495846	0.216354939	0.215925738	2.534882601	6-24-180517	0.202045104
6	1	0.275955052	0.274059594	0.287249625	0.237999054	0.236199319	0.251099169	0.221667472	0.221299469	3.540983634	6-26-180517	0.360626433
6	1	0.234550565	0.234489501	0.241328776	0.222757931	0.221787989	0.23595506	0.209657448	0.209574983	2.039998834	6-29-180517	0.115769972
6	1	0.281532626	0.280654609	0.296531498	0.232851285	0.230581343	0.247679532	0.20793512	0.207620904	3.180849678	6-30-180517	0.168869158
6	1	0.23918985	0.237420619	0.251099169	0.228563372	0.226184666	0.245725453	0.207830092	0.208109424	1.621621166	6-33-180517	0.304163129
6	1	0.248879187	0.245236933	0.259648263	0.234563818	0.23546654	0.247679532	0.216186464	0.215681478	1.493826757	6-35-180517	0.207677138
6	1	0.23931252	0.240840256	0.251343429	0.230520949	0.230092824	0.244748414	0.215173838	0.214948699	1.709676657	6-36-180517	0.124652111
6	1	0.248242685	0.248168051	0.262335122	0.229403971	0.227161705	0.241817296	0.215531568	0.214948699	2.719998009	6-38-180517	0.496730344
6	1	0.243611019	0.243771374	0.255617976	0.22557401	0.223742068	0.240351737	0.209742013	0.209574983	2.413791616	6-39-180517	0.321338723
6	1	0.258127191	0.260381043	0.266731799	0.224339764	0.223253548	0.242794335	0.200022148	0.199316069	2.551019429	6-41-180517	0.202671147
6	1	0.233627569	0.233023942	0.245969713	0.23037139	0.228627265	0.244382024	0.211403578	0.211040542	1.249999787	6-42-180517	0.504274798
6	1	0.218200851	0.215925738	0.228016615	0.212653557	0.212017581	0.225207627	0.197249092	0.196873471	1.258064488	6-43-180517	0.248807854
7	1	0.244211684	0.243282855	0.258426964	0.226265052	0.219345391	0.244259894	0.196697903	0.196384951	2.042552495	7-4-180517	0.355787304
7	1	0.27223483	0.273571074	0.286272585	0.231468886	0.228627265	0.246213973	0.205101323	0.204689786	2.877549804	7-5-180517	0.298269215
7	1	0.231600403	0.234245241	0.241695166	0.211316887	0.211040542	0.226184666	0.192482462	0.192476794	2.250000754	7-6-180517	0.269180234
7	1	0.263822233	0.26526624	0.277479231	0.220678354	0.22032243	0.23497802	0.201812387	0.200781628	3.299998229	7-7-180517	0.280022631
7	1	0.268865988	0.267220318	0.282852948	0.246768715	0.244748414	0.267220318	0.216662518	0.216414258	1.793102996	7-10-180517	0.149926598
7	1	0.243850468	0.242794335	0.253419638	0.224992087	0.223253548	0.238397658	0.205367233	0.205178306	2.081080242	7-11-180517	0.200275144
7	1	0.24390954	0.242794335	0.255984366	0.225787993	0.221299469	0.244748414	0.194016464	0.193942353	1.785713889	7-13-180517	0.132221116
7	1	0.258874604	0.255251586	0.275647283	0.230952971	0.229115784	0.243282855	0.21449719	0.214460179	2.783331497	7-16-180517	0.255785231
7	1	0.260061877	0.259892523	0.273082554	0.239906152	0.237420619	0.256472886	0.208399313	0.207620904	1.75409795	7-20-180517	0.238462964
7	1	0.253918979	0.253541768	0.263800681	0.227644838	0.226673186	0.242305815	0.210064074	0.209574983	2.571427243	7-21-180517	0.217578962
7	1	0.249376186	0.24987787	0.259648263	0.232358329	0.230092824	0.249145091	0.21605948	0.214948699	2.306450257	7-22-180517	0.332280605
7	1	0.2464731	0.246213973	0.259404004	0.224896	0.217391297	0.243282855	0.192859926	0.191988274	2.134615986	7-23-180517	0.240649092
7	1	0.272713235	0.272594035	0.293111861	0.226781277	0.22032243	0.241328776	0.197583653	0.197361991	3.276594319	7-26-180517	0.279972461
7	1	0.247362245	0.245969713	0.257327795	0.219317994	0.216902778	0.233023942	0.195365201	0.194430873	2.293478902	7-27-180517	0.330417526
7	1	0.281233857	0.280654609	0.295920849	0.228250737	0.225207627	0.245725453	0.201868691	0.201270148	3.31632504	7-28-180517	0.266781767
7	1	0.265504423	0.266243279	0.27918905	0.225668064	0.222276509	0.237909138	0.210507277	0.210307762	4.673464733	7-29-180517	0.155184369
7	1	0.261223874	0.26526624	0.272594035	0.225076738	0.222765028	0.238886178	0.205359631	0.205666825	3.485712212	7-31-180517	0.344933596
7	1	0.257032648	0.252076209	0.27992183	0.226320534	0.219345391	0.241084516	0.200487047	0.200293109	2.717947383	7-32-180517	0.366559757
7	1	0.228464422	0.228627265	0.237054229	0.212044177	0.212506101	0.224719107	0.193833287	0.192965314	1.825000754	7-34-180517	0.21591095
8	1	0.258711934	0.261358082	0.267220318	0.231991098	0.231069863	0.248656571	0.207338151	0.207132384	2.265305298	8-1-180517	0.366279436
8	1	0.239083042	0.237420619	0.251831949	0.210612492	0.210063502	0.225207627	0.191471223	0.191011235	2.435898258	8-2-180517	0.235150558
8	1	0.256551679	0.255007327	0.267586708	0.237162499	0.236932099	0.252564728	0.215028884	0.214948699	1.822221676	8-3-180517	0.379444907
8	1	0.25344119	0.254030287	0.263556421	0.225854992	0.224230587	0.239863217	0.211679846	0.211529061	3.346151163	8-4-180517	0.284066301
8	1	0.278657953	0.278456271	0.291524172	0.248112219	0.245236933	0.26477772	0.218796906	0.218368337	2.236363002	8-6-180517	0.203419738
8	1	0.272359786	0.272105515	0.285784066	0.239084477	0.23546654	0.254518807	0.220923969	0.22032243	3.419354785	8-7-180517	0.19924719
8	1	0.264821252	0.266731799	0.275769413	0.244410242	0.242305815	0.261846602	0.220398637	0.21983391	2.086956535	8-8-180517	0.239101533
8	1	0.24945559	0.25061065	0.259892523	0.232078676	0.230581343	0.245236933	0.215309102	0.215437219	2.322579437	8-11-180517	0.374845385
8	1	0.255031906	0.255007327	0.266243279	0.231957504	0.230092824	0.248168051	0.208998607	0.208597943	2.159090064	8-12-180517	0.168270289
8	1	0.243110762	0.245725453	0.252076209	0.221925671	0.219589651	0.237909138	0.20519737	0.204689786	2.754096564	8-15-180517	0.181767977
8	1	0.234626894	0.23497802	0.243771374	0.222079527	0.221299469	0.238886178	0.198188238	0.197361991	1.571428243	8-16-180517	0.246069042
8	1	0.264012569	0.266243279	0.275158763	0.238337661	0.23595506	0.252198339	0.214586725	0.21397166	2.377776823	8-20-180517	0.149897119
8	1	0.233630888	0.233756721	0.244015634	0.222282704	0.221299469	0.239374697	0.196895918	0.196873471	1.509999714	8-21-180517	0.263768188
8	1	0.25127058	0.250854909	0.261602342	0.235428654	0.23497802	0.25012213	0.216967489	0.217391297	1.902776998	8-22-180517	0.310209476
8	1	0.266219197	0.26526624	0.276013672	0.231669092	0.229604304	0.245236933	0.216386545	0.215925738	3.607139959	8-23-180517	0.20789391
8	1	0.246425421	0.247679532	0.255007327	0.226341813	0.225696146	0.239374697	0.209466694	0.209574983	2.363635241	8-24-180517	0.284474549
8	1	0.269569523	0.271128476	0.280410349	0.319200495	0.272594035	0.302882254	0.221452104	0.22032243	0.971962617	8-25-180517	0.208953271
8	1	0.24004086	0.240351737	0.249145091	0.212098514	0.210552022	0.228627265	0.193118191	0.192476794	2.648649467	8-28-180517	0.285631582
8	1	0.247604817	0.247679532	0.256472886	0.221592234	0.222276509	0.23546654	0.202509136	0.201758668	2.238094349	8-29-180517	0.160136739
8	1	0.206729358	0.206643865	0.214460179	0.2011294	0.200293109	0.214460179	0.181351185	0.180752322	1.325000012	8-31-180517	0.449790633
9	1	0.209311442	0.210063502	0.216902778	0.194336599	0.194186613	0.207620904	0.176298832	0.175867125	1.866666634	9-1-180517	0.173744193
9	1	0.229889271	0.230581343	0.240351737	0.215422507	0.21348314	0.231069863	0.192328434	0.191988274	1.795455203	9-2-180517	0.316031419
9	1	0.228266181	0.229115784	0.239863217	0.194728186	0.192476794	0.207620904	0.178830088	0.178309724	3.586208016	9-3-180517	0.39890837
9	1	0.221004079	0.222276509	0.233756721	0.199972562	0.196384951	0.212506101	0.18474228	0.18417196	3.120001399	9-6-180517	0.306651972
9	1	0.259430651	0.256228626	0.274670243	0.231263685	0.219345391	0.259648263	0.192847371	0.192476794	2.372726496	9-7-180517	0.211394545
9	1	0.226152094	0.227161705	0.23497802	0.204549898	0.204201266	0.221910119	0.17790728	0.177821204	1.870370926	9-8-180517	0.254539806
9	1	0.233378806	0.23497802	0.246458232	0.204352114	0.201270148	0.217879817	0.183427292	0.18319492	2.86486566	9-10-180517	0.20566154
9	1	0.216133818	0.216902778	0.228871524	0.2006725	0.19907181	0.215437219	0.183768158	0.18319492	2.123076875	9-11-180517	0.309249655
9	1	0.27346144	0.275525153	0.287371755	0.227949275	0.224719107	0.243160725	0.200811985	0.200293109	3.079998778	9-12-180517	0.264668968
9	1	0.265657055	0.266731799	0.27943331	0.228442089	0.225696146	0.243771374	0.203538868	0.203224227	2.826085836	9-13-180517	0.254220739
9	1	0.252573299	0.252808988	0.263434291	0.222365094	0.221543729	0.238031268	0.201535065	0.201025888	2.523808426	9-14-180517	0.287414478
9	1	0.249152328	0.246702492	0.258915484	0.221477897	0.21983391	0.236443579	0.200701949	0.200293109	2.374999008	9-18-180517	0.206126121
9	1	0.230264834	0.229604304	0.240840256	0.211801971	0.207132384	0.229604304	0.18616249	0.185637519	2.045455275	9-20-180517	0.292088473
9	1	0.25208501	0.252564728	0.26502198	0.221097746	0.21983391	0.234489501	0.205710196	0.204689786	3.161288299	9-22-180517	0.222944352
9	1	0.229768256	0.230581343	0.238886178	0.214103483	0.21348314	0.226673186	0.195104144	0.194919392	1.921053389	9-23-180517	0.176969941
9	1	0.242868674	0.243282855	0.251099169	0.221337574	0.21983391	0.23497802	0.203658729	0.203712747	2.454544253	9-25-180517	0.331975635
9	1	0.235820849	0.23497802	0.243893504	0.217371117	0.216414258	0.233512461	0.198029117	0.19785051	2.000000754	9-26-180517	0.228609544
9	1	0.234335508	0.233023942	0.244748414	0.212288867	0.208109424	0.228138745	0.19061719	0.190522715	2.416667439	9-27-180517	0.184205865
9	1	0.255143026	0.255984366	0.26526624	0.219360934	0.216902778	0.23497802	0.1978905	0.19785051	3.051282713	9-28-180517	0.290508078
9	1	0.222862187	0.222765028	0.230947733	0.210707231	0.209086463	0.223253548	0.192930574	0.192476794	1.823530258	9-29-180517	0.281388461
9	1	0.217695973	0.218856871	0.227405965	0.201824642	0.201025888	0.21348314	0.186808041	0.186614558	2.237289202	9-32-180517	0.235847725
9	1	0.222160705	0.22081095	0.232046902	0.204083669	0.200293109	0.217391297	0.184554342	0.18417196	2.272728203	9-33-180517	0.257761203
9	1	0.236684443	0.237909138	0.252564728	0.199697502	0.195896432	0.21397166	0.175126555	0.174890086	3.000000666	9-34-180517	0.348098855
9	1	0.218801819	0.218612604	0.226306796	0.209760364	0.212017581	0.226184666	0.185258175	0.184660479	1.241071697	9-36-180517	0.200860013
10	1	0.242280853	0.241328776	0.257205665	0.214963555	0.21348314	0.227650225	0.195046767	0.194430873	2.461539249	10-1-180517	0.203715618
10	1	0.251670306	0.251587689	0.2642892	0.21783405	0.214948699	0.23546654	0.196390226	0.195407912	2.875000736	10-3-180517	0.289552899
10	1	0.251398473	0.253053248	0.260869563	0.230616117	0.226673186	0.25061065	0.200828483	0.200293109	1.999999431	10-6-180517	0.19612027
10	1	0.238674178	0.240840256	0.247068882	0.223055081	0.222765028	0.236443579	0.205328386	0.204689786	1.999999225	10-7-180517	0.251686302
10	1	0.220660076	0.218368337	0.232046902	0.217419296	0.215437219	0.234000981	0.194537922	0.193942353	1.136363632	10-12-180517	0.312714461
10	1	0.249393489	0.247679532	0.266853929	0.208376075	0.205666825	0.221299469	0.1910625	0.191011235	3.866667736	10-15-180517	0.437057479
10	1	0.250537371	0.251099169	0.260869563	0.222503029	0.221787989	0.237909138	0.20302681	0.202491447	2.518986148	10-16-180517	0.31887428
10	1	0.274590594	0.274059594	0.288226664	0.238446901	0.236443579	0.254518807	0.216547295	0.216414258	2.878047439	10-19-180517	0.311771278
10	1	0.234551532	0.234489501	0.245481193	0.2265479	0.225696146	0.240840256	0.20643186	0.206155345	1.449999721	10-20-180517	0.273191341
10	1	0.226896263	0.225940406	0.23583293	0.222598407	0.22032243	0.237420619	0.199377169	0.199316069	1.267441657	10-21-180517	0.252992774
10	1	0.240450806	0.240351737	0.24963361	0.223658404	0.223253548	0.234489501	0.212096733	0.212017581	2.521737203	10-23-180517	0.203016856
10	1	0.234971988	0.23595506	0.244259894	0.219672222	0.218856871	0.23546654	0.201398222	0.200293109	1.92105194	10-25-180517	0.278032332
10	1	0.275297624	0.275036633	0.286761105	0.243220871	0.238641918	0.257938445	0.216464667	0.214948699	2.536081484	10-27-180517	0.159300197
10	1	0.265549702	0.265754759	0.274792373	0.23155788	0.230581343	0.243282855	0.217325513	0.217391297	3.666663634	10-29-180517	0.200180743
10	1	0.238557424	0.239863217	0.25061065	0.223235765	0.222276509	0.236443579	0.207296314	0.206643865	2.124998945	10-32-180517	0.330059386
10	1	0.259000975	0.261846602	0.272105515	0.258101284	0.263312161	0.273082554	0.224336649	0.216902778	0.968421063	10-33-180517	0.245528685
10	1	0.236249606	0.23595506	0.245725453	0.235279302	0.23546654	0.248656571	0.213972012	0.21348314	1.022222222	10-35-180517	0.270068899
10	1	0.23576493	0.23546654	0.248168051	0.216771488	0.214948699	0.231558383	0.195032624	0.194430873	2.000000731	10-37-180517	0.260147593
10	1	0.260270312	0.259892523	0.269662917	0.232449483	0.229604304	0.25061065	0.206767535	0.206643865	2.319148079	10-39-180517	0.506986268
10	1	0.271561165	0.271616995	0.285661936	0.233962448	0.231558383	0.248168051	0.214397331	0.21348314	3.216214299	10-40-180517	0.048222783
10	1	0.251262009	0.251099169	0.258915484	0.234344852	0.234489501	0.24938935	0.219630097	0.217391297	1.971427642	10-42-180517	0.282818152
10	1	0.255714121	0.253786027	0.263067901	0.232150681	0.232535422	0.246336102	0.211934925	0.212017581	2.035713504	10-44-180517	0.254043172
10	1	0.2379392	0.238886178	0.246580362	0.225595843	0.225696146	0.239863217	0.21228531	0.210552022	1.870966984	10-45-180517	0.180190771
10	1	0.230866713	0.231558383	0.241573036	0.213144791	0.212506101	0.225329757	0.199534176	0.199316069	2.444445472	10-46-180517	0.348896151
10	1	0.243192583	0.245725453	0.254030287	0.210630743	0.208842203	0.224108458	0.201633574	0.199316069	4.871796261	10-47-180517	0.042684321
10	1	0.25873896	0.258671224	0.269052267	0.236933959	0.237909138	0.257449925	0.205169843	0.203712747	1.607142608	10-50-180517	0.322510068
10	1	0.249392607	0.250854909	0.261358082	0.227372223	0.227650225	0.239374697	0.208406531	0.208109424	2.18749912	10-53-180517	0.237072045
11	1	0.238686197	0.238886178	0.252076209	0.216466663	0.215437219	0.233023942	0.197491639	0.197361991	2.297298103	11-2-180517	0.249775135
11	1	0.253956081	0.255495846	0.267708838	0.228653715	0.228627265	0.245725453	0.203252944	0.203712747	2.078430697	11-5-180517	0.369231561
11	1	0.217696629	0.217391297	0.226673186	0.197671886	0.195896432	0.211529061	0.179687455	0.179775283	2.333333313	11-40-180517	0.203223834
11	1	0.242226748	0.242305815	0.25012213	0.22621118	0.224719107	0.241328776	0.208664935	0.208597943	2.090908076	11-42-180517	0.279152097
11	1	0.242926475	0.243282855	0.252564728	0.219721517	0.218368337	0.233512461	0.205000269	0.205666825	2.96153954	11-49-180517	0.258000439
11	1	0.230691533	0.230825603	0.240229607	0.216589819	0.214948699	0.231069863	0.201172791	0.201270148	2.160715342	11-56-180517	0.21476076
11	1	0.223928047	0.223742068	0.232046902	0.203482254	0.201758668	0.214460179	0.190695657	0.190034196	2.875001279	11-59-180517	0.306864182
11	1	0.248204606	0.246702492	0.263800681	0.212533898	0.210552022	0.225696146	0.19634412	0.196384951	3.551725053	11-61-180517	0.180972857
12	1	0.239804079	0.239374697	0.251099169	0.230707932	0.228138745	0.243282855	0.21311016	0.21299462	1.741934711	12-2-180517	0.154440006
12	1	0.261642698	0.261358082	0.273815334	0.233644745	0.234489501	0.247679532	0.213669417	0.21299462	2.249999058	12-6-180517	0.382655466
12	1	0.251784454	0.253053248	0.260869563	0.23216157	0.230581343	0.246702492	0.215031997	0.214460179	2.393938118	12-8-180517	0.337497953
12	1	0.236117898	0.23546654	0.244748414	0.230671616	0.230581343	0.243771374	0.213671959	0.21323888	1.281689919	12-17-180517	0.343038316
12	1	0.236624774	0.237420619	0.247191012	0.224857324	0.224719107	0.239374697	0.210116554	0.210063502	1.866665825	12-18-180517	0.33790419
12	1	0.239488803	0.240351737	0.248168051	0.218533263	0.217391297	0.232046902	0.201436454	0.201270148	2.424243396	12-20-180517	0.06305725
12	1	0.248754275	0.249145091	0.257938445	0.244137005	0.236199319	0.262335122	0.216025519	0.214948699	1.609195026	12-22-180517	0.052922938
12	1	0.263977558	0.261846602	0.272349775	0.238149072	0.236932099	0.251587689	0.219569633	0.219345391	2.416666667	12-24-180517	0.357408644
12	1	0.272011143	0.271616995	0.286272585	0.239772196	0.237909138	0.254518807	0.220193274	0.219345391	2.815789506	12-28-180517	0.175661859
12	1	0.259992733	0.261846602	0.274548113	0.223939083	0.222276509	0.23497802	0.213555815	0.21299462	5.263150852	12-29-180517	0.18324139
12	1	0.258876532	0.259648263	0.271616995	0.224998823	0.226673186	0.243282855	0.202589583	0.200293109	2.24999927	12-32-180517	0.155017339
12	1	0.245711495	0.246946752	0.256961405	0.234309611	0.233512461	0.247679532	0.216662326	0.216414258	1.785713621	12-36-180517	0.319133847
12	1	0.258838349	0.258671224	0.270762086	0.232741835	0.232535422	0.244748414	0.217549275	0.216902778	2.671873421	12-37-180517	0.152242642
12	1	0.241873271	0.241817296	0.251099169	0.225984649	0.225207627	0.239374697	0.206766136	0.206643865	1.894736153	12-41-180517	0.235528781
12	1	0.253324224	0.254030287	0.261358082	0.238247644	0.237420619	0.251587689	0.225387093	0.224719107	2.307692187	12-43-180517	0.302020198
12	1	0.264862346	0.2642892	0.275036633	0.236806573	0.23497802	0.251587689	0.219817337	0.219345391	2.87500004	12-46-180517	0.301548547
12	1	0.250336653	0.25012213	0.260625303	0.22870027	0.227650225	0.240351737	0.210661651	0.210552022	2.314284606	12-48-180517	0.040138199
12	1	0.289449956	0.285784066	0.30850023	0.2459121	0.242061555	0.261358082	0.216858965	0.215925738	2.672896279	12-50-180517	0.29267135
12	1	0.233776331	0.232535422	0.244748414	0.222209217	0.22081095	0.23485589	0.209005283	0.208597943	1.959998795	12-51-180517	0.191429375
12	1	0.264572027	0.26477772	0.278700531	0.21975632	0.217391297	0.234000981	0.206360287	0.205666825	5.041667974	12-56-180517	0.239751644
12	1	0.242852376	0.243771374	0.252320468	0.228495761	0.228627265	0.241817296	0.211576696	0.210063502	1.815788749	12-62-180517	0.482840184
12	1	0.24750506	0.246702492	0.257938445	0.23205717	0.230092824	0.25061065	0.2037087	0.203224227	1.618181441	12-63-180517	0.342037549
12	1	0.246384386	0.245725453	0.255984366	0.225072987	0.224719107	0.23546654	0.215404525	0.215437219	3.263154436	12-64-180517	0.293719324
12	1	0.232513993	0.232535422	0.242305815	0.2243002	0.223497808	0.241206646	0.200588955	0.200293109	1.389473442	12-66-180517	0.38847527
12	1	0.253173375	0.252808988	0.26489985	0.222296904	0.22056669	0.234000981	0.208674636	0.208109424	3.588232281	12-70-180517	0.391412753
12	1	0.237303487	0.237420619	0.245725453	0.229430774	0.228138745	0.244748414	0.206329517	0.205666825	1.413043211	12-74-180517	0.279990527
12	1	0.27139061	0.271128476	0.287249625	0.231043023	0.226673186	0.245725453	0.210436476	0.209086463	3.527775641	12-83-180517	0.21461612
12	1	0.242557954	0.243038595	0.252076209	0.222278227	0.221787989	0.23485589	0.210600553	0.210063502	2.812497724	12-86-180517	0.270783498
13	1	0.219715985	0.21983391	0.228627265	0.201273245	0.202002928	0.21299462	0.18689915	0.186126038	2.123077756	13-3-180517	0.063424809
13	1	0.245894056	0.244748414	0.258304834	0.213186851	0.212017581	0.226673186	0.192427695	0.191988274	2.634147053	13-4-180517	0.098313579
13	1	0.238569299	0.239618957	0.248412311	0.230020542	0.228627265	0.247679532	0.207184346	0.207132384	1.51136324	13-7-180517	0.022485602
13	1	0.23319841	0.233023942	0.243771374	0.209764868	0.206643865	0.224719107	0.192782376	0.192965314	2.928572478	13-8-180517	0.15979566
13	1	0.245800609	0.246458232	0.255984366	0.223085175	0.223253548	0.236932099	0.202893648	0.202735707	2.130951546	13-13-180517	0.351086622
13	1	0.238090273	0.237420619	0.25036639	0.222594496	0.221787989	0.236443579	0.204904424	0.204689786	1.914284969	13-17-180517	0.249286792
13	1	0.23039136	0.228627265	0.240840256	0.210272873	0.208109424	0.224719107	0.19154083	0.191499755	2.235294996	13-20-180517	0.108073296
13	1	0.262143879	0.261846602	0.27894479	0.244993483	0.240840256	0.259648263	0.217353843	0.216414258	1.859999497	13-23-180517	0.310233489
13	1	0.253223662	0.253541768	0.26514411	0.235982617	0.234489501	0.25061065	0.215721211	0.214460179	1.951218768	13-24-180517	0.3317254
13	1	0.240095618	0.240840256	0.252198339	0.220771109	0.22081095	0.23546654	0.198917251	0.19833903	1.891303725	13-26-180517	0.363058652
13	1	0.279963116	0.27894479	0.298485577	0.230265704	0.225940406	0.245236933	0.20894412	0.209086463	4.14492484	13-34-180517	0.347523587
13	1	0.289865463	0.288715184	0.30911088	0.233764451	0.225207627	0.24963361	0.204833986	0.204689786	4.095235849	13-38-180517	0.139145599
13	1	0.249700992	0.248656571	0.259892523	0.230008972	0.227161705	0.242794335	0.217478586	0.217391297	3.199996766	13-40-180517	0.343824312
13	1	0.26403252	0.26477772	0.276502192	0.24094828	0.238886178	0.256472886	0.218042664	0.217391297	2.204544561	13-42-180517	0.483693412
13	1	0.243598356	0.243771374	0.252076209	0.223012374	0.222765028	0.23546654	0.206943186	0.206155345	2.264704811	13-44-180517	0.389757665
13	1	0.248018884	0.249145091	0.257083535	0.229912838	0.228627265	0.243771374	0.21299036	0.212506101	2.272726089	13-48-180517	0.364416417
13	1	0.278668573	0.277479231	0.296287239	0.239394437	0.236443579	0.252076209	0.216408935	0.216414258	3.048778988	13-50-180517	0.351699561
13	1	0.232782587	0.231558383	0.241328776	0.220545328	0.217391297	0.23546654	0.200137747	0.199804589	1.805556446	13-51-180517	0.233064282
13	1	0.241340927	0.241817296	0.251954079	0.226411899	0.225451887	0.239863217	0.208781853	0.208597943	1.97101361	13-52-180517	0.368973878
13	1	0.24328896	0.243282855	0.253541768	0.226335803	0.224719107	0.240351737	0.204326808	0.204201266	1.904761276	13-54-180517	0.416843961
13	1	0.223230896	0.222032249	0.233512461	0.212067679	0.211529061	0.224230587	0.197109558	0.196873471	1.716667702	13-67-180517	0.145810003
13	1	0.225363948	0.226428926	0.23485589	0.217541812	0.215925738	0.233756721	0.199940979	0.19882755	1.614286613	13-69-180517	0.340731972
13	1	0.245705512	0.246213973	0.257938445	0.223541795	0.222276509	0.237909138	0.207361645	0.207132384	2.580643583	13-71-180517	0.285568264
13	1	0.236552138	0.236932099	0.244504154	0.218355488	0.218368337	0.23497802	0.197830053	0.197361991	1.883721614	13-74-180517	0.134600227
13	1	0.228310833	0.228138745	0.238397658	0.220399879	0.218856871	0.23497802	0.204661845	0.203712747	1.612902668	13-76-180517	0.086768976
14	1	0.246996816	0.245725453	0.263434291	0.211099853	0.207132384	0.225207627	0.195034703	0.194430873	4.038462825	14-1-180517	0.38212325
14	1	0.260630392	0.260869563	0.270151436	0.240694002	0.240351737	0.257449925	0.221489728	0.22032243	2.02439021	14-10-180517	0.227254903
14	1	0.246285523	0.245725453	0.255495846	0.230824751	0.227161705	0.243771374	0.206848835	0.206155345	1.883720359	14-14-180517	0.152184024
14	1	0.282975569	0.27992183	0.302882254	0.262220627	0.255007327	0.284807026	0.224116966	0.223742068	1.796874992	14-15-180517	0.38416715
14	1	0.259747777	0.258426964	0.270639956	0.245982606	0.244259894	0.261846602	0.231002175	0.228627265	1.906249998	14-24-180517	0.506147222
14	1	0.248570362	0.248656571	0.258426964	0.238057703	0.233023942	0.263800681	0.205217059	0.204201266	1.542372575	14-36-180517	0.244692307
14	1	0.253609149	0.252076209	0.263800681	0.23479684	0.234000981	0.24963361	0.219127486	0.218856871	2.193548383	14-47-180517	0.156159781
14	1	0.248148353	0.248168051	0.255984366	0.229805454	0.227161705	0.244992673	0.216454442	0.215925738	2.869562807	14-54-180517	0.123840705
14	1	0.249992908	0.24938935	0.261602342	0.232706608	0.229604304	0.245481193	0.212183914	0.212017581	2.124999012	14-60-180517	0.158917866
15	1	0.226138382	0.226428926	0.232169032	0.214254522	0.212017581	0.229115784	0.196889939	0.196384951	1.92187591	15-5-180517	0.163967786
15	1	0.257565627	0.259404004	0.267708838	0.224685107	0.224230587	0.242305815	0.20088213	0.199316069	2.411763896	15-7-180517	0.192315652
15	1	0.27160751	0.273082554	0.281387389	0.235923177	0.23497802	0.251099169	0.214186248	0.21348314	2.772726063	15-11-180517	0.217394525
15	1	0.233714775	0.23546654	0.242550075	0.215726543	0.214948699	0.233023942	0.193911783	0.193453833	1.954546123	15-14-180517	0.348009114
15	1	0.246152907	0.245725453	0.256961405	0.23162586	0.229604304	0.247191012	0.209606731	0.209086463	1.785713711	15-15-180517	0.209033634
15	1	0.278667876	0.278456271	0.29469955	0.247663962	0.244259894	0.269174397	0.21681202	0.215437219	2.186440086	15-16-180517	0.308719686
15	1	0.265974813	0.266243279	0.277967751	0.232110528	0.229604304	0.248168051	0.214854093	0.214948699	3.499997441	15-20-180517	0.386258771
15	1	0.232884362	0.233023942	0.243282855	0.213664861	0.212017581	0.225696146	0.203104761	0.203224227	3.388890633	15-21-180517	0.254356453
15	1	0.254547885	0.255495846	0.263312161	0.230950726	0.230581343	0.244259894	0.219277968	0.217879817	2.961536197	15-23-180517	0.293762731
15	1	0.264871838	0.26502198	0.273571074	0.240444005	0.239863217	0.255984366	0.221659535	0.221787989	2.391891875	15-30-180517	0.471632161
15	1	0.238957533	0.238397658	0.249022961	0.230403226	0.229604304	0.245725453	0.211147421	0.210552022	1.461538098	15-31-180517	0.266477277
15	1	0.257876269	0.259892523	0.271494865	0.233286435	0.231314123	0.246580362	0.211621258	0.211529061	2.444443288	15-36-180517	0.192596964
15	1	0.270268257	0.271128476	0.280410349	0.240120669	0.238397658	0.261480212	0.218723375	0.218368337	2.634145161	15-38-180517	0.219635777
15	1	0.268119869	0.266731799	0.27992183	0.245409076	0.241328776	0.261602342	0.220042402	0.218856871	2.130434781	15-45-180517	0.112777149
15	1	0.315769081	0.313629717	0.33842209	0.268328782	0.260869563	0.286883235	0.226026126	0.224719107	2.459460262	15-46-180517	0.185702665
15	1	0.271700558	0.271616995	0.282852948	0.243130598	0.240840256	0.261846602	0.220333424	0.219345391	2.431818204	15-48-180517	0.177806702
15	1	0.233899753	0.232535422	0.245725453	0.213272086	0.212506101	0.226673186	0.197070981	0.197361991	2.322581585	15-62-180517	0.163900986
15	1	0.257604305	0.257938445	0.270517826	0.225019543	0.222765028	0.240840256	0.201140307	0.199804589	2.531913959	15-71-180517	0.334998621
15	1	0.253883118	0.253053248	0.26526624	0.224995778	0.224719107	0.239374697	0.207470139	0.207132384	2.611109756	15-72-180517	0.20597886
15	1	0.268618618	0.267708838	0.283341467	0.219883303	0.217391297	0.230581343	0.213056191	0.211040542	8.923080169	15-73-180517	0.221526207
15	1	0.256458053	0.25012213	0.275036633	0.222259574	0.217391297	0.23546654	0.194968309	0.194430873	2.425532603	15-75-180517	0.299502174
15	1	0.249055674	0.248168051	0.261358082	0.225867899	0.222765028	0.238886178	0.208170598	0.208109424	2.7333317	15-76-180517	0.252570894
15	1	0.226991981	0.226917446	0.236809969	0.206039258	0.203712747	0.219345391	0.189381295	0.189545676	2.637932004	15-77-180517	0.345067825
15	1	0.248243771	0.246702492	0.258915484	0.235685241	0.23497802	0.25012213	0.213015462	0.211040542	1.489795625	15-80-180517	0.437685593
15	1	0.229742977	0.229360044	0.238153398	0.221931203	0.22081095	0.23497802	0.209062888	0.208597943	1.699999108	15-84-180517	0.396818648
15	1	0.246745874	0.246702492	0.257938445	0.226088687	0.225207627	0.239374697	0.207697025	0.207132384	2.189188162	15-90-180517	0.108433766
16	1	0.261026883	0.261358082	0.271128476	0.22155858	0.22081095	0.236932099	0.199053121	0.19882755	2.844443171	16-2-180517	0.332701028
16	1	0.241346539	0.241817296	0.254030287	0.229857782	0.226184666	0.247191012	0.205279136	0.204689786	1.727272262	16-4-180517	0.190252679
16	1	0.239312023	0.239374697	0.252564728	0.232910421	0.232535422	0.252564728	0.20461195	0.203712747	1.237288003	16-5-180517	0.017509487
16	1	0.234446509	0.23522228	0.244259894	0.224761839	0.223742068	0.238397658	0.208628291	0.208597943	1.758063738	16-10-180517	0.18340466
16	1	0.230714023	0.230092824	0.243893504	0.219429316	0.219345391	0.236443579	0.196436507	0.195896432	1.458333054	16-11-180517	0.437763913
16	1	0.240443775	0.240351737	0.251709819	0.228801938	0.227650225	0.243282855	0.211655912	0.211529061	1.787878096	16-14-180517	0.311787327
16	1	0.27173256	0.273082554	0.284318507	0.228334913	0.226673186	0.242794335	0.208175838	0.207620904	3.435895501	16-19-180517	0.264872615
16	1	0.278702656	0.280410349	0.295065939	0.241667989	0.236443579	0.258426964	0.214451126	0.214460179	2.999998635	16-25-180517	0.32878213
16	1	0.24330338	0.242305815	0.253541768	0.233806484	0.234000981	0.25012213	0.211324163	0.210552022	1.354166426	16-28-180517	0.338904115
16	1	0.262407114	0.262823641	0.271983385	0.225577423	0.224230587	0.245236933	0.198462154	0.19833903	2.490565206	16-32-180517	0.245923949
16	1	0.242047876	0.243771374	0.253908157	0.212036068	0.209086463	0.227161705	0.195045183	0.194919392	3.448276782	16-35-180517	0.132123776
16	1	0.266283989	0.265754759	0.27992183	0.235144617	0.231069863	0.251099169	0.215792695	0.214948699	3.151513129	16-36-180517	0.418835444
16	1	0.237514163	0.238886178	0.247191012	0.216455854	0.215925738	0.228627265	0.198910664	0.19833903	2.305556446	16-39-180517	0.175724142
16	1	0.234066511	0.23595506	0.246213973	0.213195686	0.211529061	0.228138745	0.194460593	0.194430873	2.428572373	16-42-180517	0.205145066
16	1	0.286081759	0.286272585	0.297020018	0.250236787	0.249145091	0.268685877	0.217406062	0.217391297	2.169230171	16-44-180517	0.287040574
16	1	0.255893367	0.255984366	0.26526624	0.227897241	0.226673186	0.241817296	0.207163669	0.206155345	2.428570384	16-47-180517	0.296901478
16	1	0.251012496	0.252076209	0.262823641	0.228650897	0.226673186	0.248656571	0.205253157	0.204689786	2.155554782	16-54-180517	0.164874002
16	1	0.260617215	0.260381043	0.269785047	0.236867676	0.233512461	0.246702492	0.218823172	0.217879817	2.718748409	16-56-180517	0.056158373
16	1	0.26027636	0.259404004	0.272105515	0.242021523	0.239130437	0.260747433	0.215267304	0.214460179	1.821781718	16-59-180517	0.138075794
16	1	0.229220464	0.230581343	0.237420619	0.217363202	0.219345391	0.233023942	0.197547861	0.197361991	1.511110747	16-63-180517	0.110745038
16	1	0.247572294	0.25012213	0.262945771	0.236616467	0.234000981	0.255984366	0.212609791	0.211529061	1.717390815	16-64-180517	0.139554139
16	1	0.257461091	0.254763067	0.272227645	0.236035785	0.228138745	0.255007327	0.209671722	0.208109424	2.329267328	16-67-180517	0.469470453
16	1	0.241282976	0.241817296	0.252564728	0.209387976	0.207620904	0.222765028	0.196370356	0.195896432	3.916667974	16-68-180517	0.527843983
16	1	0.267597466	0.267220318	0.280288219	0.242694006	0.237909138	0.261846602	0.209364567	0.209086463	2.016948635	16-70-180517	0.081008501
16	1	0.236535476	0.237420619	0.24926722	0.225946732	0.224230587	0.240351737	0.208634018	0.208597943	1.843749272	16-73-180517	0.339282761
16	1	0.238327277	0.237909138	0.248412311	0.211955812	0.210552022	0.225696146	0.196851266	0.197361991	3.074075186	16-74-180517	0.137141351
16	1	0.219685662	0.218368337	0.231436253	0.212152154	0.210796282	0.226306796	0.192187176	0.191988274	1.402597394	16-77-180517	0.317971199
16	1	0.251292962	0.251587689	0.26404494	0.220689435	0.217879817	0.236809969	0.200495676	0.199316069	2.815790217	16-80-180517	0.406135938
16	1	0.232633927	0.232535422	0.241817296	0.213409367	0.212017581	0.225207627	0.201876307	0.201758668	3.000001462	16-83-180517	0.513582323
16	1	0.25843494	0.258915484	0.274425983	0.242012241	0.238397658	0.265754759	0.207429689	0.205666825	1.626865378	16-88-180517	0.1204778
16	1	0.232382157	0.233023942	0.242305815	0.217759116	0.215437219	0.230092824	0.203124551	0.203224227	2.440001189	16-89-180517	0.29804329
16	1	0.241669831	0.239374697	0.255007327	0.22238804	0.219345391	0.238397658	0.19960716	0.19882755	1.976189746	16-90-180517	0.41863725
1	2	0.23140411	0.231558383	0.241328776	0.214068193	0.215925738	0.228383005	0.191146613	0.190522715	1.615385224	1-7-180517	0.27786299
1	2	0.227631064	0.227161705	0.237176359	0.211142903	0.210063502	0.226184666	0.192134442	0.191499755	1.921053438	1-13-180517	0.257348246
1	2	0.22561753	0.225451887	0.233512461	0.218136977	0.218368337	0.234000981	0.192159013	0.191988274	1.268519071	1-17-180517	0.218266607
1	2	0.233727828	0.233268201	0.244626284	0.217255918	0.218124077	0.231069863	0.195831383	0.194430873	1.639175858	1-18-180517	0.290959162
1	2	0.236728951	0.237664878	0.244748414	0.214655929	0.21397166	0.226795316	0.198998548	0.19882755	2.56451703	1-25-180517	0.250874786
1	2	0.213243973	0.21348314	0.22081095	0.210770756	0.210552022	0.223742068	0.191114763	0.190766975	1.148148144	1-26-180517	0.440728485
1	2	0.186999626	0.187347338	0.193820223	0.191120207	0.191011235	0.202735707	0.176758414	0.175867125	0.758064554	1-28-180517	0.376896128
1	2	0.219336131	0.217879817	0.229604304	0.196802654	0.195896432	0.208109424	0.180342106	0.179286763	2.323529385	1-30-180517	0.3798174
1	2	0.227763902	0.226673186	0.236443579	0.213514856	0.212506101	0.225207627	0.195861815	0.195896432	1.852942042	1-43-180517	0.466234977
1	2	0.210923007	0.211284801	0.221787989	0.200474409	0.200293109	0.210552022	0.188625358	0.188568637	1.937499957	1-45-180517	0.08287557
1	2	0.229908135	0.228627265	0.242305815	0.215195754	0.211529061	0.229604304	0.197253791	0.196873471	2.166667736	1-46-180517	0.181492376
1	2	0.247859694	0.248656571	0.260381043	0.216388126	0.214948699	0.228627265	0.197200986	0.196873471	2.86486566	1-50-180517	0.272620062
1	2	0.241652492	0.242794335	0.255495846	0.21532113	0.214948699	0.228138745	0.197010719	0.196873471	2.540541342	1-52-180517	0.360628039
1	2	0.214101524	0.215192959	0.221787989	0.20187622	0.201758668	0.210552022	0.19350602	0.193453833	2.617646949	1-59-180517	0.42860778
1	2	0.230890242	0.230092824	0.241939425	0.212371746	0.211529061	0.224719107	0.19364307	0.193453833	2.027027875	1-61-180517	0.225065635
1	2	0.218101119	0.218124077	0.228627265	0.200152277	0.19858329	0.212506101	0.188141623	0.188080117	2.860465118	1-63-180517	0.282371764
1	2	0.226072302	0.226184666	0.23546654	0.214189101	0.21397166	0.224230587	0.19752108	0.196873471	1.714286525	1-68-180517	0.1015619
1	2	0.215845909	0.216658518	0.224230587	0.211002315	0.209574983	0.223864198	0.190520864	0.190034196	1.362499985	1-71-180517	0.335494565
1	2	0.244959033	0.245236933	0.254030287	0.226572329	0.227161705	0.240351737	0.204483056	0.203712747	1.770832887	1-73-180517	0.266320156
1	2	0.215914641	0.21397166	0.223742068	0.203096252	0.201758668	0.216414258	0.186960061	0.186126038	1.781249988	1-74-180517	0.170183154
1	2	0.223079071	0.222276509	0.233023942	0.212654027	0.209574983	0.226184666	0.199278587	0.199804589	2.300001412	1-82-180517	0.199694479
1	2	0.230692614	0.230581343	0.241328776	0.209567897	0.207620904	0.22081095	0.194674321	0.194430873	2.740741853	1-86-180517	0.214269736
1	2	0.210681463	0.211284801	0.218856871	0.198508666	0.197117731	0.209086463	0.18894308	0.189057156	2.757575607	1-87-180517	0.173574552
1	2	0.219796843	0.218368337	0.229604304	0.20628825	0.205666825	0.22068882	0.188943697	0.188568637	1.742857196	1-92-180517	0.142138911
1	2	0.216977603	0.216414258	0.225329757	0.19548293	0.195896432	0.208109424	0.178311539	0.178309724	2.166666667	1-97-180517	0.184554026
1	2	0.209292774	0.209574983	0.219345391	0.199308893	0.19833903	0.209574983	0.18734143	0.187103078	2.000000089	1-99-180517	0.169010421
2	2	0.266647173	0.267708838	0.27955544	0.223618956	0.221299469	0.236932099	0.207096029	0.207132384	4.275858725	2-5-180517	0.240342789
2	2	0.23507455	0.23497802	0.251343429	0.202607374	0.201270148	0.21348314	0.189141926	0.189057156	3.760001153	2-11-180517	0.177383857
2	2	0.243020561	0.241328776	0.255495846	0.220036649	0.21983391	0.232291162	0.202990589	0.202735707	2.257141818	2-14-180517	0.35313617
2	2	0.232580863	0.232779682	0.243282855	0.221089347	0.22032243	0.23534441	0.202160656	0.201270148	1.653845665	2-18-180517	0.156862258
2	2	0.26776846	0.266731799	0.280410349	0.231110727	0.231069863	0.246213973	0.210539444	0.209086463	2.62222113	2-26-180517	0.370563794
2	2	0.249833588	0.25061065	0.260503173	0.230880083	0.230581343	0.246213973	0.213074861	0.21299462	2.138887955	2-27-180517	0.129256785
2	2	0.261743617	0.262823641	0.272594035	0.240146975	0.239374697	0.254763067	0.219618322	0.219345391	2.170731727	2-33-180517	0.150984168
2	2	0.266116995	0.265999019	0.276502192	0.23644889	0.23546654	0.25061065	0.215898171	0.215925738	2.562498765	2-35-180517	0.186195091
2	2	0.232472977	0.233268201	0.241695166	0.223312561	0.223253548	0.234489501	0.208626591	0.207620904	1.640624388	2-37-180517	0.128919479
2	2	0.245091106	0.245725453	0.255251586	0.231247287	0.230092824	0.246213973	0.213449823	0.21348314	1.941175582	2-40-180517	0.253423726
2	2	0.234689185	0.233023942	0.251099169	0.214972091	0.212506101	0.228138745	0.193775068	0.193453833	2.076923808	2-47-180517	0.458225753
2	2	0.26113298	0.261846602	0.271861255	0.230257149	0.229115784	0.245969713	0.211925742	0.212017581	2.914284092	2-50-180517	0.221392619
2	2	0.242659571	0.241573036	0.251099169	0.229056217	0.230092824	0.243282855	0.209574194	0.209086463	1.546511221	2-52-180517	0.198315967
2	2	0.253198946	0.254030287	0.267708838	0.215532147	0.214460179	0.228138745	0.197600762	0.197361991	3.314286637	2-59-180517	0.601341103
2	2	0.216377095	0.216902778	0.226184666	0.204631806	0.205178306	0.214460179	0.196591561	0.196873471	2.411764593	2-64-180517	0.164513452
2	2	0.229869986	0.230092824	0.242794335	0.220121873	0.21983391	0.23497802	0.206188551	0.205666825	1.724137252	2-65-180517	0.345674281
2	2	0.239234755	0.238397658	0.252564728	0.222426401	0.218856871	0.239374697	0.201982609	0.202247187	2.176469522	2-74-180517	0.216173896
2	2	0.251259111	0.251587689	0.263312161	0.224294964	0.221787989	0.237909138	0.204216419	0.204201266	2.694443018	2-76-180517	0.246625511
2	2	0.224823786	0.223742068	0.233512461	0.214026317	0.21299462	0.226673186	0.198041897	0.19785051	1.709678416	2-77-180517	0.205011651
2	2	0.242537513	0.242305815	0.250854909	0.22034637	0.218856871	0.234000981	0.201759807	0.201758668	2.371427395	2-80-180517	0.374648012
3	2	0.239088322	0.238397658	0.25012213	0.235876777	0.23546654	0.253297508	0.21856958	0.217879817	1.166666525	3-1-180517	0.092347471
3	2	0.261532554	0.261846602	0.269174397	0.241591025	0.241328776	0.255495846	0.224437467	0.223742068	2.166666667	3-4-180517	0.262373371
3	2	0.266510801	0.266243279	0.277479231	0.234997035	0.234000981	0.252564728	0.211529402	0.211040542	2.404254422	3-6-180517	0.253586682
3	2	0.250817331	0.253053248	0.262335122	0.254704657	0.251587689	0.272594035	0.227449706	0.226184666	1.057692307	3-7-180517	0.204341355
3	2	0.251699061	0.251099169	0.261724472	0.233657113	0.234000981	0.246702492	0.221509715	0.221299469	2.346153749	3-8-180517	0.374344768
3	2	0.269817186	0.269174397	0.277601361	0.239065713	0.237420619	0.256472886	0.219757155	0.219345391	2.756756706	3-9-180517	0.371451941
3	2	0.268325168	0.269662917	0.281875908	0.246682996	0.244748414	0.261846602	0.228270932	0.228138745	2.49999997	3-12-180517	0.163956855
3	2	0.260703213	0.260381043	0.269174397	0.235890484	0.23497802	0.249145091	0.217653181	0.216902778	2.405404309	3-13-180517	0.24308372
3	2	0.255096991	0.254518807	0.266243279	0.224603216	0.226673186	0.242794335	0.205535613	0.204201266	2.239129589	3-16-180517	0.269356836
3	2	0.277227417	0.278456271	0.288593054	0.26168522	0.262335122	0.27943331	0.231228681	0.230092824	1.5	3-19-180517	0.303363024
3	2	0.26677801	0.267220318	0.278456271	0.249163589	0.247679532	0.2642892	0.234101282	0.234000981	2.428571345	3-24-180517	0.179710501
3	2	0.259732114	0.258426964	0.270639956	0.239702132	0.238397658	0.255495846	0.224642896	0.223742068	2.366666644	3-23-180517	0.292482516
3	2	0.260432466	0.260625303	0.272960424	0.227811302	0.227161705	0.243771374	0.212793312	0.212506101	3.283331209	3-26-180517	0.266952205
3	2	0.319311338	0.325842708	0.33842209	0.270740449	0.269662917	0.29457742	0.240450541	0.238886178	2.825397778	3-28-180517	0.273807852
3	2	0.267876931	0.266731799	0.277112842	0.260809502	0.262335122	0.281875908	0.232376844	0.231558383	1.142857143	3-27-180517	0.208507963
3	2	0.25004071	0.25012213	0.259404004	0.228958419	0.229115784	0.244748414	0.213065867	0.21299462	2.303029111	3-29-180517	0.187957921
3	2	0.283355427	0.282852948	0.295432329	0.258576711	0.258426964	0.276502192	0.237168163	0.236443579	2.111111141	3-31-180517	0.296266553
3	2	0.269432483	0.270884216	0.280410349	0.244581747	0.242794335	0.263800681	0.214736217	0.21397166	1.974575781	3-32-180517	0.29622226
3	2	0.270572107	0.269662917	0.282364428	0.252573132	0.252076209	0.270639956	0.227162003	0.226673186	1.692307683	3-33-180517	0.327521837
3	2	0.233138886	0.233512461	0.238886178	0.219637277	0.22032243	0.233512461	0.208226521	0.208597943	2.124998561	3-38-180517	0.245091604
3	2	0.254843729	0.255007327	0.26477772	0.237510428	0.237909138	0.252564728	0.2217048	0.221299469	2.029411784	3-39-180517	0.266101185
3	2	0.264801945	0.26453346	0.280532479	0.233590212	0.229115784	0.253541768	0.212307218	0.211529061	3.013887181	3-44-180517	0.276827289
3	2	0.254314157	0.254518807	0.2642892	0.234376652	0.233512461	0.248656571	0.22314819	0.222520769	2.911111228	3-47-180517	0.290497395
3	2	0.279463846	0.277967751	0.298974097	0.231985439	0.231558383	0.245725453	0.219349574	0.219345391	4.799999869	3-52-180517	0.312760946
3	2	0.25741161	0.258426964	0.266731799	0.237283852	0.237909138	0.256472886	0.219917751	0.219345391	2.105263178	3-55-180517	0.245414243
3	2	0.250307905	0.251343429	0.258060575	0.243242407	0.243771374	0.257449925	0.223248934	0.222765028	1.360465118	3-56-180517	0.413591718
3	2	0.278733099	0.27894479	0.288226664	0.242479193	0.241817296	0.261358082	0.220382313	0.22032243	2.727272643	3-57-180517	0.102641398
4	2	0.233668369	0.234000981	0.243771374	0.219508223	0.21983391	0.234489501	0.193737046	0.192476794	1.51785689	4-3-180517	0.281433803
4	2	0.22908775	0.228138745	0.239618957	0.204340347	0.202735707	0.217391297	0.194697707	0.190522715	3.080001199	4-4-180517	0.126110124
4	2	0.236971707	0.236932099	0.248656571	0.217698094	0.215437219	0.234489501	0.194474311	0.193942353	2.000000651	4-5-180517	0.293604609
4	2	0.235307398	0.23595506	0.248656571	0.214354776	0.212017581	0.228138745	0.196670373	0.196384951	2.531250916	4-8-180517	0.02105573
4	2	0.237828464	0.236443579	0.246702492	0.222244632	0.22032243	0.240473866	0.194877272	0.194919392	1.634615002	4-12-180517	0.288953888
4	2	0.235357264	0.23497802	0.244748414	0.21030378	0.209086463	0.227650225	0.1930187	0.187103078	2.177778445	4-14-180517	0.340698728
4	2	0.23338732	0.233512461	0.244748414	0.206293806	0.202979967	0.218368337	0.188725597	0.188568637	3.118645122	4-19-180517	0.268235429
4	2	0.238683952	0.240351737	0.24963361	0.21441116	0.21348314	0.225696146	0.204262456	0.201758668	3.291667974	4-23-180517	0.373781588
4	2	0.221633713	0.221787989	0.230581343	0.222109011	0.225940406	0.230825603	0.196812781	0.194430873	0.86821712	4-24-180517	0.269102182
4	2	0.218348323	0.21983391	0.228627265	0.206508667	0.202247187	0.22032243	0.186113216	0.185637519	2.058824475	4-25-180517	0.334617827
4	2	0.225272758	0.224719107	0.233512461	0.207109772	0.206643865	0.224230587	0.190565857	0.190034196	2.088236135	4-26-180517	0.211555347
4	2	0.256042988	0.257205665	0.267220318	0.228209782	0.227650225	0.242794335	0.208517603	0.207620904	2.475608684	4-27-180517	0.300199469
4	2	0.234719932	0.234000981	0.244504154	0.227248936	0.228138745	0.237909138	0.191622519	0.189545676	1.151898674	4-29-180517	0.303927766
4	2	0.227294935	0.228383005	0.23497802	0.221090253	0.22081095	0.23546654	0.198899627	0.19833903	1.336956299	4-31-180517	0.246366317
4	2	0.231745344	0.230581343	0.240962386	0.208242603	0.207620904	0.22032243	0.192666652	0.192476794	2.516129967	4-32-180517	0.277761925
4	2	0.226114874	0.224963367	0.233268201	0.216853816	0.216902778	0.229604304	0.205449879	0.204201266	1.634616493	4-33-180517	0.282734405
4	2	0.209014299	0.210552022	0.218368337	0.205502771	0.205178306	0.217391297	0.188607594	0.188568637	1.323529385	4-34-180517	0.385239031
4	2	0.235828988	0.23497802	0.243282855	0.216150814	0.214460179	0.229237914	0.201515789	0.200293109	2.448276955	4-35-180517	0.305606937
4	2	0.23149642	0.228627265	0.243282855	0.209613388	0.208597943	0.223742068	0.186151464	0.185637519	1.872341121	4-37-180517	0.145144308
4	2	0.228348758	0.226184666	0.240595996	0.206016776	0.203224227	0.22032243	0.17994991	0.179775283	1.979167292	4-40-180517	0.452894469
4	2	0.202955887	0.202491447	0.212139711	0.190630615	0.190278456	0.201758668	0.183621222	0.181240842	2.351351253	4-41-180517	0.143716334
4	2	0.233288555	0.233023942	0.242794335	0.231069861	0.231314123	0.243038595	0.198644062	0.196384951	1.048951032	4-42-180517	0.064422979
5	2	0.240395577	0.240840256	0.251099169	0.216381264	0.215925738	0.230092824	0.197519231	0.197361991	2.342106095	5-1-180517	0.325900024
5	2	0.235485328	0.234000981	0.244992673	0.229061954	0.225207627	0.245725453	0.20645616	0.206643865	1.473683836	5-2-180517	0.411906941
5	2	0.242334692	0.242794335	0.252076209	0.218770678	0.216902778	0.231069863	0.20492256	0.204689786	3.120001143	5-3-180517	0.202220341
5	2	0.249927693	0.24963361	0.268808007	0.215065019	0.21348314	0.227161705	0.202168686	0.201758668	4.083334584	5-4-180517	0.23537616
5	2	0.248837323	0.251587689	0.258426964	0.212276444	0.208597943	0.227650225	0.194207493	0.193942353	3.93333438	5-5-180517	0.308670616
5	2	0.231402746	0.232779682	0.239374697	0.214198699	0.212017581	0.229604304	0.188900613	0.188568637	1.885417313	5-6-180517	0.276994483
5	2	0.253323414	0.253053248	0.263800681	0.230699873	0.228627265	0.247191012	0.210502216	0.210552022	2.351350187	5-7-180517	0.336970108
5	2	0.232563657	0.232046902	0.244137764	0.22478656	0.222765028	0.239374697	0.208791567	0.207620904	1.612902668	5-9-180517	0.192228352
5	2	0.237250951	0.236443579	0.248168051	0.220393404	0.218856871	0.233512461	0.204330306	0.204201266	2.199998772	5-12-180517	0.308690151
5	2	0.239665481	0.240351737	0.251099169	0.228143305	0.228138745	0.243282855	0.210738803	0.210552022	1.694443871	5-13-180517	0.218203675
5	2	0.242432255	0.238886178	0.254518807	0.222965708	0.22081095	0.239130437	0.200328104	0.199804589	1.860464504	5-14-180517	0.236738303
5	2	0.244795689	0.244259894	0.255251586	0.233030183	0.232535422	0.246702492	0.213832407	0.21348314	1.615384131	5-15-180517	0.113292102
5	2	0.228191269	0.231069863	0.241573036	0.20791777	0.206155345	0.218368337	0.194331288	0.194430873	3.125001279	5-16-180517	0.240357783
5	2	0.258270387	0.258915484	0.269174397	0.241669717	0.239863217	0.258915484	0.218453653	0.217879817	1.866666075	5-17-180517	0.276817938
5	2	0.246309877	0.248168051	0.258182704	0.227784486	0.225696146	0.239863217	0.213399792	0.21348314	2.839997868	5-18-180517	0.190130391
5	2	0.22797956	0.228871524	0.23595506	0.219148183	0.218856871	0.231558383	0.207538611	0.206643865	1.819999024	5-20-180517	0.249937676
5	2	0.255489332	0.258182704	0.268685877	0.236835147	0.233512461	0.252564728	0.214586631	0.214460179	2.294870767	5-24-180517	0.243450119
5	2	0.285718308	0.290180743	0.305324852	0.270985979	0.258671224	0.312164128	0.216173401	0.21348314	1.697297079	5-26-180517	0.098968475
5	2	0.220810943	0.221787989	0.229115784	0.211372117	0.210063502	0.224108458	0.195376166	0.194430873	1.750000976	5-30-180517	0.25627547
5	2	0.23809305	0.238153398	0.246580362	0.232605477	0.231558383	0.247191012	0.212226479	0.212506101	1.346153547	5-33-180517	0.286621265
5	2	0.269066923	0.270639956	0.27894479	0.240977316	0.238397658	0.259892523	0.211633211	0.210552022	2.157894113	5-34-180517	0.401310743
5	2	0.232320836	0.233023942	0.242061555	0.218711628	0.217879817	0.232046902	0.204308946	0.204201266	2.107143951	5-35-180517	0.330224402
5	2	0.228972481	0.230825603	0.240595996	0.215110825	0.215925738	0.226184666	0.202219244	0.201758668	2.051725233	5-36-180517	0.208475737
5	2	0.264405515	0.263556421	0.285295546	0.212583795	0.210552022	0.222520769	0.203401765	0.203224227	8.233335403	5-37-180517	0.412905664
5	2	0.217053688	0.216902778	0.230092824	0.192138989	0.190522715	0.205178306	0.175069611	0.174401566	2.636363698	5-38-180517	0.180871452
6	2	0.255629949	0.256472886	0.272838295	0.237899908	0.236443579	0.257449925	0.206792408	0.206155345	1.661290024	6-2-180517	0.403570269
6	2	0.239049017	0.239374697	0.248778701	0.214601096	0.212506101	0.228627265	0.201107798	0.200781628	3.291667694	6-7-180517	0.297694975
6	2	0.265782835	0.26526624	0.277967751	0.23532852	0.23595506	0.256961405	0.202193789	0.201270148	1.845070041	6-8-180517	0.248118757
6	2	0.256537004	0.255495846	0.269174397	0.225263315	0.224230587	0.237909138	0.21093932	0.211040542	3.37036788	6-10-180517	0.157830065
6	2	0.233682873	0.23497802	0.242061555	0.225898961	0.225207627	0.240840256	0.206022243	0.205666825	1.499999591	6-11-180517	0.301378498
6	2	0.240291741	0.240840256	0.251465559	0.219846171	0.21983391	0.233023942	0.199595409	0.199316069	2.023808792	6-13-180517	0.07821582
6	2	0.246093101	0.246702492	0.256595016	0.240831324	0.240840256	0.255495846	0.218634918	0.218368337	1.260869399	6-18-180517	0.250810563
6	2	0.240852469	0.240840256	0.249145091	0.226067919	0.225207627	0.238886178	0.209988881	0.209574983	1.99999904	6-20-180517	0.232077124
6	2	0.235894678	0.237909138	0.248412311	0.210108609	0.208353683	0.222276509	0.197133485	0.196873471	3.574469444	6-21-180517	0.363535174
6	2	0.23709801	0.236687839	0.244259894	0.219384155	0.22032243	0.231558383	0.199075732	0.19858329	1.752808483	6-22-180517	0.138180625
6	2	0.262331798	0.262335122	0.274059594	0.238026944	0.23595506	0.254518807	0.214195873	0.21397166	2.199999181	6-24-180517	0.202045104
6	2	0.257654575	0.258426964	0.266243279	0.236969285	0.23595506	0.250854909	0.22234438	0.22081095	2.483870891	6-26-180517	0.360626433
6	2	0.226998862	0.227650225	0.23546654	0.219548516	0.219345391	0.232535422	0.207099362	0.207132384	1.679999119	6-29-180517	0.115769972
6	2	0.268414477	0.270639956	0.282364428	0.230375966	0.229115784	0.244259894	0.206134857	0.205178306	2.734692853	6-30-180517	0.168869158
6	2	0.237619759	0.237420619	0.246213973	0.222054854	0.21983391	0.237909138	0.20533093	0.205178306	2.199998922	6-33-180517	0.304163129
6	2	0.247991478	0.24938935	0.259037614	0.232870312	0.232535422	0.245725453	0.214311904	0.21397166	1.907893993	6-35-180517	0.207677138
6	2	0.242136328	0.244992673	0.251831949	0.228116246	0.228138745	0.241328776	0.2124135	0.212017581	2.045453542	6-36-180517	0.124652111
6	2	0.252512387	0.251099169	0.267220318	0.226838245	0.225696146	0.238397658	0.212348596	0.212506101	2.925923907	6-38-180517	0.496730344
6	2	0.236184949	0.236443579	0.245725453	0.222017345	0.22081095	0.236443579	0.206758115	0.206643865	2.10344711	6-39-180517	0.321338723
6	2	0.250874121	0.25061065	0.259892523	0.220574825	0.22032243	0.237420619	0.198515498	0.19785051	2.347825197	6-41-180517	0.202671147
6	2	0.241715045	0.241328776	0.253053248	0.224777348	0.223742068	0.236932099	0.209106667	0.209086463	2.199998772	6-42-180517	0.504274798
6	2	0.213122684	0.214460179	0.223375678	0.210047443	0.208597943	0.222276509	0.195678985	0.195407912	1.444444444	6-43-180517	0.248807854
7	2	0.246223132	0.245236933	0.259404004	0.220286223	0.214948699	0.238886178	0.194454787	0.193942353	2.44186114	7-4-180517	0.355787304
7	2	0.271180818	0.272105515	0.282364428	0.22667419	0.224230587	0.240351737	0.202566222	0.202247187	3.177776322	7-5-180517	0.298269215
7	2	0.226950178	0.227650225	0.23485589	0.210833415	0.210552022	0.224230587	0.191969668	0.191499755	1.897436667	7-6-180517	0.269180234
7	2	0.26063926	0.262335122	0.275525153	0.218482355	0.217147037	0.232535422	0.199541954	0.199316069	3.53424744	7-7-180517	0.280022631
7	2	0.263167132	0.260381043	0.27894479	0.244732426	0.245236933	0.265754759	0.215596971	0.21397166	1.484374789	7-10-180517	0.149926598
7	2	0.242917935	0.243527114	0.253663898	0.221029864	0.22032243	0.233512461	0.203061457	0.202735707	2.31944331	7-11-180517	0.200275144
7	2	0.235613568	0.234245241	0.247313142	0.221028062	0.217879817	0.238886178	0.19116729	0.191011235	1.609091466	7-13-180517	0.132221116
7	2	0.25132918	0.25012213	0.265754759	0.224156704	0.223253548	0.236199319	0.216022665	0.21348314	3.749995906	7-16-180517	0.255785231
7	2	0.266046514	0.265754759	0.280410349	0.229789385	0.228627265	0.245725453	0.204993947	0.204689786	2.551019387	7-20-180517	0.238462964
7	2	0.243127007	0.243527114	0.253297508	0.223210327	0.222765028	0.236443579	0.208077934	0.207132384	2.328123765	7-21-180517	0.217578962
7	2	0.244335282	0.244748414	0.255251586	0.224455366	0.223742068	0.236932099	0.217252244	0.214460179	3.263154192	7-22-180517	0.332280605
7	2	0.238886176	0.237909138	0.24987787	0.217516225	0.21299462	0.233390331	0.190456448	0.189545676	2.06250064	7-23-180517	0.240649092
7	2	0.254765036	0.254030287	0.269174397	0.221543897	0.217391297	0.23595506	0.195062842	0.194430873	2.595745357	7-26-180517	0.279972461
7	2	0.233582918	0.234489501	0.242794335	0.215255305	0.21397166	0.229115784	0.193252534	0.192965314	1.976744885	7-27-180517	0.330417526
7	2	0.277262584	0.278456271	0.290180743	0.22317673	0.221299469	0.238397658	0.199666334	0.199316069	3.599998271	7-28-180517	0.266781767
7	2	0.266174991	0.2642892	0.282120168	0.221806469	0.21983391	0.234000981	0.208138248	0.208109424	4.791662168	7-29-180517	0.155184369
7	2	0.252103654	0.253053248	0.261602342	0.220205114	0.219345391	0.233512461	0.203405805	0.203712747	3.156247977	7-31-180517	0.344933596
7	2	0.244075696	0.239374697	0.263312161	0.223321003	0.218856871	0.241328776	0.197853039	0.197361991	1.954544803	7-32-180517	0.366559757
7	2	0.22604833	0.225207627	0.238641918	0.208696036	0.208597943	0.22081095	0.191874052	0.191011235	1.944445316	7-34-180517	0.21591095
8	2	0.24591109	0.243282855	0.256228626	0.231368247	0.231558383	0.24963361	0.208877279	0.207132384	1.479999692	8-1-180517	0.366279436
8	2	0.247272432	0.246702492	0.257694185	0.207423621	0.206643865	0.221787989	0.19026995	0.190034196	3.41176552	8-2-180517	0.235150558
8	2	0.246084485	0.244504154	0.255251586	0.232763788	0.232046902	0.246824622	0.212478025	0.21299462	1.653845665	8-3-180517	0.379444907
8	2	0.24404563	0.243282855	0.256472886	0.223513106	0.221299469	0.236932099	0.210052603	0.210063502	2.956519274	8-4-180517	0.284066301
8	2	0.258850012	0.259404004	0.269540787	0.242831836	0.240595996	0.259892523	0.216371441	0.216414258	1.777777346	8-6-180517	0.203419738
8	2	0.265630524	0.265754759	0.276990712	0.236437033	0.234489501	0.251099169	0.218418958	0.217879817	2.882351163	8-7-180517	0.19924719
8	2	0.26372884	0.26477772	0.275769413	0.240842607	0.239863217	0.256961405	0.218724062	0.218368337	2.159090118	8-8-180517	0.239101533
8	2	0.246379572	0.247679532	0.253786027	0.229651028	0.229115784	0.241939425	0.213536058	0.21348314	2.187498929	8-11-180517	0.374845385
8	2	0.248709468	0.247679532	0.258793354	0.228064019	0.226673186	0.243282855	0.207882386	0.207620904	2.102563252	8-12-180517	0.168270289
8	2	0.231839139	0.232291162	0.238886178	0.218848081	0.217879817	0.233512461	0.203691746	0.203712747	2.01724245	8-15-180517	0.181767977
8	2	0.232054302	0.230581343	0.241328776	0.214746707	0.21397166	0.230092824	0.196483481	0.196384951	1.944445206	8-16-180517	0.246069042
8	2	0.253963945	0.255251586	0.26465559	0.236133228	0.234489501	0.252076209	0.212885609	0.21299462	1.965908348	8-20-180517	0.149897119
8	2	0.236126292	0.23595506	0.247557402	0.218946979	0.218856871	0.233023942	0.195209423	0.195407912	1.729166229	8-21-180517	0.263768188
8	2	0.251360274	0.253541768	0.260136783	0.233588387	0.233512461	0.24963361	0.214570554	0.21397166	2.024999282	8-22-180517	0.310209476
8	2	0.259393384	0.258915484	0.270884216	0.227819373	0.226673186	0.240473866	0.213892277	0.21397166	3.538458607	8-23-180517	0.20789391
8	2	0.242864652	0.242794335	0.251587689	0.222619363	0.222276509	0.234000981	0.20766778	0.207132384	2.354837338	8-24-180517	0.284474549
8	2	0.272203219	0.273571074	0.284074247	0.304078249	0.263800681	0.288715184	0.217824979	0.216902778	1.20833326	8-25-180517	0.208953271
8	2	0.234604091	0.233512461	0.242550075	0.208755497	0.207620904	0.224230587	0.191635598	0.191499755	2.606061516	8-28-180517	0.285631582
8	2	0.246012051	0.244748414	0.255129457	0.219241538	0.218856871	0.234000981	0.200500003	0.199804589	2.358973324	8-29-180517	0.160136739
8	2	0.201745814	0.200781628	0.212017581	0.196861531	0.195407912	0.208597943	0.179334374	0.179286763	1.333333313	8-31-180517	0.449790633
9	2	0.206536794	0.206888124	0.215437219	0.192029744	0.190522715	0.204689786	0.174641897	0.174401566	2.015151525	9-1-180517	0.173744193
9	2	0.22598445	0.227894485	0.233390331	0.212628158	0.211529061	0.227161705	0.190610908	0.190522715	1.779070477	9-2-180517	0.316031419
9	2	0.225618422	0.225696146	0.236443579	0.190767537	0.188568637	0.204201266	0.177119998	0.176844165	4.166667889	9-3-180517	0.39890837
9	2	0.21662363	0.217391297	0.226795316	0.197373231	0.193942353	0.210063502	0.182658957	0.182706401	3.086956584	9-6-180517	0.306651972
9	2	0.249325824	0.247679532	0.26404494	0.227603872	0.219345391	0.253908157	0.191214425	0.190766975	1.991452465	9-7-180517	0.211394545
9	2	0.221396094	0.222276509	0.230703473	0.200511934	0.200781628	0.216414258	0.176250841	0.175867125	1.862745727	9-8-180517	0.254539806
9	2	0.227082608	0.225207627	0.236443579	0.202802169	0.200293109	0.217391297	0.181688	0.181240842	2.307693095	9-10-180517	0.20566154
9	2	0.216218857	0.216169998	0.224841237	0.198206725	0.196873471	0.21348314	0.181435691	0.181240842	2.234375037	9-11-180517	0.309249655
9	2	0.259978435	0.261358082	0.273815334	0.220044796	0.215925738	0.234489501	0.198111869	0.19785051	3.513514297	9-12-180517	0.264668968
9	2	0.251120595	0.251587689	0.261358082	0.225117749	0.222765028	0.242305815	0.201659887	0.201270148	2.340908207	9-13-180517	0.254220739
9	2	0.269035861	0.269174397	0.288837314	0.218457388	0.214948699	0.23497802	0.198876403	0.19833903	4.26470672	9-14-180517	0.287414478
9	2	0.244015634	0.244259894	0.252564728	0.216775009	0.215925738	0.232046902	0.198103741	0.19785051	2.567568387	9-18-180517	0.206126121
9	2	0.224558692	0.223253548	0.23546654	0.21075088	0.206155345	0.231069863	0.184584709	0.18368344	1.760870207	9-20-180517	0.292088473
9	2	0.244511428	0.245236933	0.256472886	0.216658524	0.215925738	0.228627265	0.201573142	0.201270148	3.000001024	9-22-180517	0.222944352
9	2	0.229178012	0.229604304	0.241206646	0.210901105	0.209086463	0.223742068	0.193286972	0.192965314	2.272728203	9-23-180517	0.176969941
9	2	0.236502537	0.236932099	0.246702492	0.218857336	0.219345391	0.231558383	0.2013595	0.201270148	1.972972148	9-25-180517	0.331975635
9	2	0.235300233	0.237420619	0.243038595	0.214981037	0.21299462	0.232046902	0.196012195	0.195407912	2.38888978	9-26-180517	0.228609544
9	2	0.243637674	0.242305815	0.253663898	0.207713103	0.205422565	0.221299469	0.188994193	0.188568637	3.188406762	9-27-180517	0.184205865
9	2	0.247042332	0.246702492	0.257327795	0.218836619	0.215925738	0.234489501	0.196335111	0.195896432	2.53658614	9-28-180517	0.290508078
9	2	0.216612893	0.215925738	0.226184666	0.205938792	0.204201266	0.217391297	0.190085046	0.189545676	1.8	9-29-180517	0.281388461
9	2	0.212230991	0.21299462	0.22056669	0.198522431	0.197361991	0.208597943	0.185012147	0.184660479	2.23076914	9-32-180517	0.235847725
9	2	0.217921938	0.217391297	0.226673186	0.201787349	0.199804589	0.214948699	0.183386135	0.18368344	2.090909091	9-33-180517	0.257761203
9	2	0.241438332	0.242305815	0.255007327	0.196922359	0.192965314	0.210552022	0.173861288	0.173424527	3.525000707	9-34-180517	0.348098855
9	2	0.2169775	0.218856871	0.227039576	0.205271964	0.205178306	0.22081095	0.182524403	0.181729361	1.58333392	9-36-180517	0.200860013
10	2	0.240364181	0.237664878	0.253786027	0.20860933	0.206643865	0.21983391	0.192176653	0.191988274	3.116667489	10-1-180517	0.203715618
10	2	0.23884484	0.236932099	0.24963361	0.215778687	0.21397166	0.232535422	0.194594559	0.193942353	2.146342158	10-3-180517	0.289552899
10	2	0.250344469	0.251587689	0.261358082	0.222844639	0.22032243	0.241328776	0.198209911	0.19785051	2.391303413	10-6-180517	0.19612027
10	2	0.234245239	0.233512461	0.241328776	0.219033316	0.218368337	0.232535422	0.202735709	0.202735707	1.968750876	10-7-180517	0.251686302
10	2	0.225572291	0.226428926	0.239008307	0.213556387	0.209574983	0.229604304	0.192429428	0.191988274	1.958334103	10-12-180517	0.312714461
10	2	0.235905377	0.2357108	0.248168051	0.205802873	0.203712747	0.219345391	0.189803179	0.189057156	3.183334196	10-15-180517	0.437057479
10	2	0.249733123	0.251587689	0.256961405	0.214828077	0.212017581	0.228871524	0.200245023	0.199804589	4.24000114	10-16-180517	0.31887428
10	2	0.257205665	0.255984366	0.269662917	0.23538795	0.232779682	0.252564728	0.214678649	0.214460179	2.266665586	10-19-180517	0.311771278
10	2	0.223507269	0.221787989	0.23546654	0.2218902	0.21983391	0.236932099	0.20355016	0.203712747	1.121212037	10-20-180517	0.273191341
10	2	0.224732597	0.224230587	0.233512461	0.218411459	0.216902778	0.232046902	0.197070723	0.196384951	1.357143522	10-21-180517	0.252992774
10	2	0.241540942	0.241817296	0.253541768	0.224571685	0.223742068	0.23595506	0.210791797	0.210552022	2.370368837	10-23-180517	0.203016856
10	2	0.228989128	0.229115784	0.238397658	0.21464578	0.21348314	0.228260875	0.199258495	0.19882755	2.066667667	10-25-180517	0.278032332
10	2	0.264923388	0.261602342	0.278700531	0.233452489	0.231558383	0.246702492	0.212181014	0.212017581	2.537498768	10-27-180517	0.159300197
10	2	0.266699231	0.265999019	0.283219337	0.226831643	0.226673186	0.238397658	0.21459651	0.214460179	4.219995944	10-29-180517	0.200180743
10	2	0.231978005	0.232535422	0.242794335	0.220025821	0.217391297	0.231558383	0.20484572	0.203712747	2.107144032	10-32-180517	0.330059386
10	2	0.252888514	0.252076209	0.262579381	0.231000216	0.228138745	0.248656571	0.209911014	0.208109424	2.195121093	10-33-180517	0.245528685
10	2	0.236145038	0.23595506	0.246213973	0.228397739	0.226673186	0.242305815	0.211012473	0.210552022	1.575757061	10-35-180517	0.270068899
10	2	0.223280987	0.221787989	0.23522228	0.212226048	0.211040542	0.225696146	0.193041645	0.192476794	1.57894812	10-37-180517	0.260147593
10	2	0.260346149	0.258915484	0.269662917	0.228683946	0.228138745	0.242427945	0.212309224	0.212506101	2.968748153	10-40-180517	0.048222783
10	2	0.260111515	0.261113822	0.268197358	0.227525576	0.226184666	0.246213973	0.205326431	0.205178306	2.662789555	10-39-180517	0.506986268
10	2	0.244942384	0.245236933	0.255007327	0.22848396	0.227161705	0.243282855	0.213173683	0.212506101	2.233332178	10-42-180517	0.282818152
10	2	0.257010257	0.257938445	0.265999019	0.225922153	0.223742068	0.240351737	0.209477972	0.209574983	3.413790628	10-44-180517	0.254043172
10	2	0.235714443	0.236199319	0.247191012	0.221624901	0.21983391	0.234489501	0.208862449	0.207620904	2.339998441	10-45-180517	0.180190771
10	2	0.227949559	0.227650225	0.238397658	0.210013037	0.209574983	0.221787989	0.196225444	0.195896432	2.321429587	10-46-180517	0.348896151
10	2	0.23183461	0.229848564	0.243404984	0.209731271	0.208842203	0.222398639	0.197940081	0.196384951	2.686275673	10-47-180517	0.042684321
10	2	0.247356924	0.248168051	0.255007327	0.229779264	0.230092824	0.247679532	0.20215096	0.201270148	1.62711828	10-50-180517	0.322510068
10	2	0.231672145	0.232291162	0.240229607	0.223069134	0.221787989	0.23497802	0.205722818	0.205178306	1.632352406	10-53-180517	0.237072045
11	2	0.231256231	0.230092824	0.242305815	0.212322415	0.209574983	0.227650225	0.195642962	0.195407912	2.448276853	11-2-180517	0.249775135
11	2	0.252112033	0.252564728	0.262335122	0.225883588	0.224963367	0.243282855	0.200490166	0.199804589	2.097086711	11-5-180517	0.369231561
11	2	0.206192608	0.205178306	0.216658518	0.195339676	0.193209574	0.207132384	0.177546391	0.177332684	1.753846125	11-40-180517	0.203223834
11	2	0.243075438	0.242550075	0.253541768	0.221759937	0.21983391	0.23595506	0.205685443	0.205422565	2.576269599	11-42-180517	0.279152097
11	2	0.232332167	0.233268201	0.241206646	0.216442362	0.215437219	0.228627265	0.203142897	0.202735707	2.403847196	11-49-180517	0.258000439
11	2	0.227374101	0.226673186	0.236199319	0.21467525	0.21299462	0.226673186	0.19963016	0.199316069	2.000001097	11-56-180517	0.21476076
11	2	0.226299464	0.226184666	0.236443579	0.199622594	0.19809477	0.210063502	0.187924238	0.187591597	3.674420006	11-59-180517	0.306864182
11	2	0.246293192	0.244259894	0.258426964	0.209495242	0.209086463	0.222765028	0.194557396	0.194430873	3.400001024	11-61-180517	0.180972857
12	2	0.238950325	0.239863217	0.24963361	0.227777051	0.226184666	0.240840256	0.211457488	0.211040542	1.903224974	12-2-180517	0.154440006
12	2	0.254937538	0.254518807	0.266365409	0.232304532	0.233023942	0.246702492	0.212010327	0.211529061	1.999999256	12-6-180517	0.382655466
12	2	0.248875906	0.24963361	0.256961405	0.230177611	0.230092824	0.245359063	0.212445847	0.211529061	2.052630655	12-8-180517	0.337497953
12	2	0.233642731	0.232046902	0.244259894	0.227355856	0.227650225	0.239374697	0.212101641	0.211529061	1.272727019	12-17-180517	0.343038316
12	2	0.234136261	0.234000981	0.243771374	0.22321537	0.222765028	0.237054229	0.208466942	0.207132384	1.718749368	12-18-180517	0.33790419
12	2	0.232218723	0.233268201	0.242183685	0.216517642	0.215437219	0.228627265	0.199548699	0.199316069	2.106061416	12-20-180517	0.06305725
12	2	0.245057659	0.246213973	0.257327795	0.239441337	0.233268201	0.255862236	0.214249498	0.21348314	1.65432055	12-22-180517	0.052922938
12	2	0.256538753	0.256961405	0.265754759	0.234857395	0.234245241	0.249145091	0.218359103	0.218368337	2.430767863	12-24-180517	0.357408644
12	2	0.267179298	0.265754759	0.28016609	0.238320859	0.236199319	0.255007327	0.218736864	0.218856871	2.704225378	12-28-180517	0.175661859
12	2	0.253239774	0.252808988	0.26477772	0.223193131	0.222276509	0.234489501	0.21187902	0.211529061	3.840905022	12-29-180517	0.18324139
12	2	0.255672116	0.255495846	0.267708838	0.223455369	0.223742068	0.241328776	0.199895858	0.19785051	2.226414339	12-32-180517	0.155017339
12	2	0.244950096	0.244015634	0.253419638	0.232703638	0.232046902	0.245725453	0.215154518	0.214704439	1.690140264	12-36-180517	0.319133847
12	2	0.246642057	0.248656571	0.255373716	0.231289194	0.231069863	0.244259894	0.217063674	0.216414258	2.199998772	12-37-180517	0.152242642
12	2	0.247961563	0.249145091	0.258182704	0.223481827	0.223253548	0.237420619	0.204742929	0.204201266	2.358973324	12-41-180517	0.235528781
12	2	0.250922861	0.253297508	0.258793354	0.236690178	0.236443579	0.248168051	0.222216355	0.221299469	2.112903234	12-43-180517	0.302020198
12	2	0.267197944	0.266243279	0.280532479	0.233406444	0.230581343	0.247679532	0.218120188	0.217391297	3.703700654	12-46-180517	0.301548547
12	2	0.25077484	0.252076209	0.260381043	0.225116047	0.224719107	0.236932099	0.209470766	0.209086463	2.749998401	12-48-180517	0.040138199
12	2	0.279819781	0.273571074	0.29457742	0.245478964	0.240351737	0.263434291	0.214305389	0.21299462	2.214285007	12-50-180517	0.29267135
12	2	0.232599139	0.231558383	0.241084516	0.220204829	0.21983391	0.233023942	0.207753207	0.207620904	1.959998955	12-51-180517	0.191429375
12	2	0.25364106	0.254518807	0.268197358	0.217099354	0.214948699	0.231558383	0.205405855	0.205178306	5.050001673	12-56-180517	0.239751644
12	2	0.241668412	0.242061555	0.251587689	0.224991928	0.224719107	0.236443579	0.210307157	0.210063502	2.183332111	12-62-180517	0.482840184
12	2	0.238160101	0.237420619	0.25061065	0.226463887	0.223742068	0.243160725	0.202024938	0.201758668	1.622221813	12-63-180517	0.342037549
12	2	0.248111575	0.248412311	0.257449925	0.223011561	0.222765028	0.233023942	0.214383449	0.214460179	4.0882299	12-64-180517	0.293719324
12	2	0.231975189	0.231558383	0.247679532	0.219915518	0.219345391	0.23497802	0.199119813	0.19882755	1.595237676	12-66-180517	0.38847527
12	2	0.241991174	0.240351737	0.254396677	0.220987016	0.22081095	0.232046902	0.208049347	0.208109424	2.538459788	12-70-180517	0.391412753
12	2	0.234921288	0.234489501	0.243282855	0.224935598	0.224719107	0.238397658	0.202393774	0.202247187	1.434782342	12-74-180517	0.279990527
12	2	0.257597036	0.256472886	0.271616995	0.230452103	0.225696146	0.247435272	0.208704012	0.207620904	2.702701408	12-83-180517	0.21461612
12	2	0.235500621	0.23497802	0.246213973	0.219678487	0.21983391	0.232046902	0.209971035	0.209574983	2.476188494	12-86-180517	0.270783498
13	2	0.216376032	0.215437219	0.227161705	0.200339568	0.200293109	0.212506101	0.186500544	0.186126038	2.06896549	13-3-180517	0.063424809
13	2	0.238066966	0.238886178	0.248168051	0.210126014	0.209574983	0.223742068	0.19116477	0.190522715	2.538462245	13-4-180517	0.098313579
13	2	0.239785601	0.239130437	0.249145091	0.225663834	0.226184666	0.241817296	0.205419977	0.205178306	1.616278641	13-7-180517	0.022485602
13	2	0.233134095	0.233023942	0.246702492	0.20678143	0.203712747	0.222032249	0.191375448	0.191011235	3.307693368	13-8-180517	0.15979566
13	2	0.240047901	0.239863217	0.246702492	0.216083132	0.215925738	0.229604304	0.201552904	0.201270148	2.63333438	13-13-180517	0.351086622
13	2	0.233712807	0.232535422	0.246458232	0.220582857	0.219345391	0.232535422	0.203369501	0.202735707	1.794116914	13-17-180517	0.249286792
13	2	0.226654571	0.225696146	0.23497802	0.205554188	0.204201266	0.21983391	0.189833677	0.189545676	2.466667667	13-20-180517	0.108073296
13	2	0.253947931	0.254274547	0.268685877	0.24171084	0.237420619	0.257205665	0.2148823	0.21397166	1.718749519	13-23-180517	0.310233489
13	2	0.250437789	0.25012213	0.258426964	0.232594807	0.231314123	0.246702492	0.213316693	0.21299462	2.026665789	13-24-180517	0.3317254
13	2	0.235628207	0.23595506	0.244382024	0.220133437	0.219345391	0.23497802	0.197379552	0.196384951	1.723403776	13-26-180517	0.363058652
13	2	0.267018172	0.268197358	0.27943331	0.226103137	0.224230587	0.242305815	0.207211979	0.206643865	3.499998067	13-34-180517	0.347523587
13	2	0.26801328	0.267708838	0.286272585	0.228958007	0.222276509	0.246213973	0.203121367	0.202735707	3.324998176	13-38-180517	0.139145599
13	2	0.24964718	0.25061065	0.257938445	0.22792162	0.225696146	0.239863217	0.215370863	0.215437219	3.428568212	13-40-180517	0.343824312
13	2	0.247862195	0.247191012	0.258060575	0.239923829	0.237420619	0.256961405	0.217231757	0.216414258	1.465115924	13-42-180517	0.483693412
13	2	0.238196895	0.237420619	0.246946752	0.219145748	0.218368337	0.232535422	0.20514355	0.204689786	2.392858206	13-44-180517	0.389757665
13	2	0.243154296	0.242550075	0.253053248	0.22642278	0.224230587	0.240351737	0.211546326	0.210552022	2.339284347	13-48-180517	0.364416417
13	2	0.284082757	0.283829987	0.301905215	0.232850847	0.230581343	0.245725453	0.214230751	0.21397166	4.205879606	13-50-180517	0.351699561
13	2	0.230737435	0.230092824	0.239863217	0.215966604	0.21397166	0.229115784	0.198706641	0.19833903	2.031250916	13-51-180517	0.233064282
13	2	0.236094635	0.23595506	0.245725453	0.222056261	0.21983391	0.23546654	0.206130289	0.205666825	2.137929927	13-52-180517	0.368973878
13	2	0.239481988	0.239374697	0.248656571	0.222397687	0.22081095	0.236321449	0.20340612	0.203224227	2.055554636	13-54-180517	0.416843961
13	2	0.223976284	0.225207627	0.233512461	0.211621655	0.211040542	0.224719107	0.195657774	0.195896432	1.935484819	13-67-180517	0.145810003
13	2	0.223709494	0.223253548	0.233512461	0.215664038	0.215437219	0.231558383	0.198714815	0.19833903	1.457143678	13-69-180517	0.340731972
13	2	0.245682972	0.246213973	0.257572055	0.220396098	0.22032243	0.233023942	0.205737061	0.205666825	2.766664904	13-71-180517	0.285568264
13	2	0.231765631	0.230581343	0.241328776	0.211611956	0.210552022	0.224230587	0.196137383	0.195407912	2.322581585	13-74-180517	0.134600227
13	2	0.229702005	0.229604304	0.239374697	0.218446314	0.218368337	0.231558383	0.203714499	0.203224227	1.741936436	13-76-180517	0.086768976
14	2	0.227825089	0.226673186	0.239374697	0.209280069	0.206643865	0.223742068	0.194262034	0.193942353	2.576924149	14-1-180517	0.38212325
14	2	0.256992587	0.256961405	0.269662917	0.238474886	0.237420619	0.254518807	0.219908789	0.217879817	1.999999181	14-10-180517	0.227254903
14	2	0.238123045	0.237420619	0.246702492	0.226483132	0.223742068	0.238397658	0.204399853	0.204201266	1.699999468	14-14-180517	0.152184024
14	2	0.274713614	0.272105515	0.289692223	0.256577236	0.25061065	0.275769413	0.2212832	0.22032243	1.709677393	14-15-180517	0.38416715
14	2	0.252860529	0.251831949	0.261235952	0.243762517	0.243282855	0.259892523	0.226782497	0.225207627	1.472972955	14-24-180517	0.506147222
14	2	0.260857931	0.261358082	0.272594035	0.231876723	0.230092824	0.254640937	0.203658814	0.202735707	2.142856464	14-36-180517	0.244692307
14	2	0.254025925	0.253541768	0.2642892	0.232118758	0.230581343	0.247679532	0.216952047	0.216414258	2.620688024	14-47-180517	0.156159781
14	2	0.240644847	0.242305815	0.25012213	0.231807789	0.231069863	0.247191012	0.214905767	0.214460179	1.676469944	14-54-180517	0.123840705
14	2	0.242224913	0.241328776	0.252564728	0.229215448	0.225696146	0.244748414	0.209871454	0.209574983	1.969696169	14-60-180517	0.158917866
15	2	0.226101392	0.225207627	0.23497802	0.211655808	0.210063502	0.224719107	0.194936575	0.194430873	1.968751002	15-5-180517	0.163967786
15	2	0.254494381	0.255495846	0.2642892	0.219928675	0.218856871	0.236443579	0.198417138	0.196873471	2.666665529	15-7-180517	0.192315652
15	2	0.257211928	0.258426964	0.266731799	0.230778021	0.229604304	0.244748414	0.211342625	0.211040542	2.552630334	15-11-180517	0.217394525
15	2	0.234195439	0.234489501	0.242427945	0.210807896	0.210552022	0.227161705	0.192289061	0.192476794	2.324325148	15-14-180517	0.348009114
15	2	0.241881307	0.240595996	0.256350756	0.228015771	0.226184666	0.243771374	0.207313817	0.206643865	1.737499451	15-15-180517	0.209033634
15	2	0.281305971	0.283341467	0.295554459	0.240256334	0.236443579	0.257938445	0.213243333	0.212506101	2.9591825	15-16-180517	0.308719686
15	2	0.254518807	0.254274547	0.26526624	0.229398642	0.227650225	0.245236933	0.212874057	0.212506101	2.758062863	15-20-180517	0.386258771
15	2	0.224534257	0.225207627	0.232657552	0.210243071	0.208109424	0.222765028	0.20080764	0.200537369	3.258066403	15-21-180517	0.254356453
15	2	0.243877318	0.244992673	0.253541768	0.226825611	0.225696146	0.238886178	0.216312725	0.214948699	2.795452166	15-23-180517	0.293762731
15	2	0.261461164	0.263312161	0.270517826	0.236864768	0.236932099	0.251099169	0.218812964	0.217879817	2.384614294	15-30-180517	0.471632161
15	2	0.231873204	0.233512461	0.240595996	0.226302225	0.226184666	0.241328776	0.20901985	0.208597943	1.416666311	15-31-180517	0.266477277
15	2	0.25255085	0.253541768	0.262823641	0.23084391	0.230092824	0.244748414	0.209193598	0.208597943	2.090908296	15-36-180517	0.192596964
15	2	0.261000885	0.260625303	0.270273566	0.236655392	0.2357108	0.254518807	0.216809756	0.215925738	2.259258273	15-38-180517	0.219635777
15	2	0.263671149	0.262335122	0.276502192	0.242158516	0.236932099	0.260869563	0.217538035	0.216414258	2.238094349	15-45-180517	0.112777149
15	2	0.3093896	0.30923301	0.328285307	0.260049827	0.254274547	0.280898869	0.222850069	0.221299469	2.666666657	15-46-180517	0.185702665
15	2	0.267290563	0.267708838	0.277845621	0.240144254	0.240351737	0.256961405	0.218086978	0.217879817	2.217390459	15-48-180517	0.177806702
15	2	0.230826815	0.231558383	0.239863217	0.20995098	0.210063502	0.223253548	0.195756579	0.195407912	2.466667736	15-62-180517	0.163900986
15	2	0.243846365	0.242794335	0.253541768	0.221932981	0.219345391	0.23546654	0.199409024	0.19833903	2.116278255	15-71-180517	0.334998621
15	2	0.24253864	0.243527114	0.255007327	0.223564217	0.223253548	0.237909138	0.206110021	0.205666825	2.152776785	15-72-180517	0.20597886
15	2	0.259253137	0.261846602	0.274548113	0.217626802	0.215925738	0.228627265	0.206949348	0.207132384	6.222223966	15-73-180517	0.221526207
15	2	0.251001846	0.247191012	0.268685877	0.217862668	0.214460179	0.232046902	0.193123213	0.192476794	2.488889586	15-75-180517	0.299502174
15	2	0.237880401	0.238397658	0.24938935	0.219798488	0.218368337	0.230092824	0.206848456	0.206155345	2.640001156	15-76-180517	0.252570894
15	2	0.225410977	0.225940406	0.234000981	0.203426445	0.202247187	0.216902778	0.188182738	0.187591597	2.616667702	15-77-180517	0.345067825
15	2	0.252520071	0.252808988	0.265632629	0.234615296	0.234000981	0.25012213	0.211473286	0.211040542	1.819148406	15-80-180517	0.437685593
15	2	0.227480676	0.226673186	0.237909138	0.217958975	0.216902778	0.230581343	0.2073552	0.207620904	2.052633121	15-84-180517	0.396818648
15	2	0.241762383	0.242794335	0.253053248	0.223347034	0.221299469	0.236932099	0.205020915	0.204689786	2.29411657	15-90-180517	0.108433766
16	2	0.252648956	0.252564728	0.259892523	0.21823929	0.217391297	0.234489501	0.196874772	0.196873471	2.714286445	16-2-180517	0.332701028
16	2	0.236611278	0.237420619	0.246091843	0.226001293	0.223253548	0.240840256	0.202882089	0.202735707	1.690475718	16-4-180517	0.190252679
16	2	0.234498803	0.234245241	0.247191012	0.228871671	0.229604304	0.248656571	0.202212652	0.201270148	1.163793021	16-5-180517	0.017509487
16	2	0.233114827	0.234000981	0.242672205	0.220665608	0.21983391	0.233512461	0.205852214	0.205666825	1.999999012	16-10-180517	0.18340466
16	2	0.221415777	0.218856871	0.232535422	0.217394465	0.217879817	0.234489501	0.194842067	0.194430873	1.041667292	16-11-180517	0.437763913
16	2	0.231659186	0.231069863	0.240595996	0.219585273	0.219345391	0.229604304	0.208615858	0.208109424	2.043476899	16-14-180517	0.311787327
16	2	0.273207398	0.273571074	0.291646302	0.22505531	0.222276509	0.237420619	0.205608744	0.205178306	3.999997427	16-19-180517	0.264872615
16	2	0.277590392	0.278456271	0.290669262	0.237989563	0.234489501	0.255495846	0.211927909	0.211529061	2.91489231	16-25-180517	0.32878213
16	2	0.241430387	0.238886178	0.255862236	0.231129755	0.231802642	0.247557402	0.209020206	0.208597943	1.305262999	16-28-180517	0.338904115
16	2	0.251272187	0.25061065	0.261846602	0.221740446	0.21983391	0.240840256	0.196478898	0.196384951	2.312499203	16-32-180517	0.245923949
16	2	0.233569263	0.234245241	0.242794335	0.211490256	0.208353683	0.225696146	0.194634907	0.193942353	2.796611277	16-35-180517	0.132123776
16	2	0.264898222	0.26477772	0.276013672	0.232894077	0.228871524	0.25012213	0.2137836	0.21299462	3.26153638	16-36-180517	0.418835444
16	2	0.234610548	0.234245241	0.245236933	0.214286034	0.21299462	0.226184666	0.197562547	0.197361991	2.359376021	16-39-180517	0.175724142
16	2	0.232780573	0.232779682	0.245236933	0.211249588	0.209819242	0.225207627	0.192103883	0.191988274	2.287672099	16-42-180517	0.205145066
16	2	0.286128905	0.284318507	0.297142148	0.244918345	0.243771374	0.263312161	0.214591709	0.214460179	2.383332648	16-44-180517	0.287040574
16	2	0.239897498	0.239374697	0.24938935	0.225853366	0.226184666	0.239741087	0.204885454	0.204201266	1.599999591	16-47-180517	0.296901478
16	2	0.253057125	0.252564728	0.260869563	0.223724997	0.221787989	0.241817296	0.203020952	0.202735707	2.615383344	16-54-180517	0.164874002
16	2	0.254051682	0.255251586	0.26465559	0.23358049	0.231558383	0.243771374	0.216387699	0.215437219	2.469695551	16-56-180517	0.056158373
16	2	0.254838985	0.255984366	0.269662917	0.243095895	0.240107477	0.263800681	0.214031983	0.21299462	1.585585245	16-59-180517	0.138075794
16	2	0.228712878	0.230337083	0.237787008	0.213784177	0.214460179	0.228627265	0.195379879	0.195407912	1.833334112	16-63-180517	0.110745038
16	2	0.252930017	0.253297508	0.267464578	0.235284238	0.233756721	0.25	0.210817192	0.209819242	1.816326022	16-64-180517	0.139554139
16	2	0.25055027	0.247679532	0.268197358	0.229279531	0.223253548	0.24951148	0.206373116	0.205666825	2.388887742	16-67-180517	0.469470453
16	2	0.230454079	0.229848564	0.239985347	0.209389725	0.209574983	0.222276509	0.193938376	0.193942353	2.296875894	16-68-180517	0.527843983
16	2	0.261803572	0.260381043	0.271983385	0.239993564	0.23546654	0.256472886	0.207409512	0.207132384	1.879309869	16-70-180517	0.081008501
16	2	0.238325815	0.237909138	0.248168051	0.224152571	0.222765028	0.240351737	0.207707068	0.207132384	1.968749112	16-73-180517	0.339282761
16	2	0.236652943	0.236932099	0.246702492	0.209817293	0.208109424	0.223253548	0.195169988	0.194919392	3.185186131	16-74-180517	0.137141351
16	2	0.22149556	0.221787989	0.229115784	0.209238231	0.208109424	0.223742068	0.189895883	0.189545676	1.736842851	16-77-180517	0.317971199
16	2	0.245595881	0.246213973	0.257083535	0.218549067	0.215437219	0.230581343	0.198711516	0.19785051	2.750000753	16-80-180517	0.406135938
16	2	0.232123056	0.234000981	0.243771374	0.211247075	0.210063502	0.223253548	0.199322796	0.19882755	3.13043621	16-83-180517	0.513582323
16	2	0.252163231	0.252564728	0.267342448	0.233626189	0.231069863	0.256839275	0.205071118	0.204201266	1.799999531	16-88-180517	0.1204778
16	2	0.227227594	0.226184666	0.238519788	0.215447522	0.21348314	0.228627265	0.200169668	0.199804589	1.928572478	16-89-180517	0.29804329
16	2	0.238992848	0.236687839	0.257572055	0.220332193	0.217391297	0.236443579	0.19788201	0.196873471	1.94047693	16-90-180517	0.41863725
1	3	0.231969452	0.231558383	0.238886178	0.211081813	0.211529061	0.225207627	0.189862448	0.189545676	1.911111824	1-7-180517	0.27786299
1	3	0.217493079	0.217391297	0.227650225	0.210749761	0.208597943	0.225207627	0.191590902	0.190522715	1.486486478	1-13-180517	0.257348246
1	3	0.223324786	0.223253548	0.230581343	0.216103389	0.216414258	0.232291162	0.190653165	0.190522715	1.264151503	1-17-180517	0.218266607
1	3	0.229244339	0.228138745	0.23583293	0.212273963	0.211040542	0.225818276	0.196354486	0.192476794	1.921053389	1-18-180517	0.290959162
1	3	0.231548203	0.230581343	0.240351737	0.214117809	0.2137274	0.227161705	0.196926437	0.196873471	2.000000831	1-25-180517	0.250874786
1	3	0.21681061	0.216902778	0.226673186	0.209178768	0.210552022	0.22081095	0.190359034	0.190034196	1.309523826	1-26-180517	0.440728485
1	3	0.188373229	0.189301416	0.1982169	0.188072886	0.188080117	0.19882755	0.175554335	0.174401566	1.0892857	1-28-180517	0.376896128
1	3	0.216092203	0.215925738	0.223253548	0.194754038	0.193453833	0.205666825	0.178850299	0.178309724	2.483871055	1-30-180517	0.3798174
1	3	0.224115237	0.224719107	0.233512461	0.21082154	0.210063502	0.223742068	0.194652613	0.193942353	1.90909184	1-43-180517	0.466234977
1	3	0.209597534	0.209086463	0.22056669	0.198621558	0.197606251	0.209086463	0.186470339	0.186126038	1.999999913	1-45-180517	0.08287557
1	3	0.230387185	0.229604304	0.239374697	0.212818808	0.211040542	0.226673186	0.195548416	0.195407912	2.187500888	1-46-180517	0.181492376
1	3	0.243620619	0.245236933	0.255495846	0.215302168	0.214460179	0.227161705	0.196280728	0.195896432	2.657895575	1-50-180517	0.272620062
1	3	0.241773134	0.242061555	0.255984366	0.215452278	0.216902778	0.227894485	0.196016448	0.194919392	2.144445037	1-52-180517	0.360628039
1	3	0.210403086	0.210063502	0.218124077	0.200315021	0.199804589	0.210063502	0.191644991	0.191988274	2.312499944	1-59-180517	0.42860778
1	3	0.231908196	0.231558383	0.242305815	0.212057267	0.211529061	0.226184666	0.192718856	0.192476794	2.051282874	1-61-180517	0.225065635
1	3	0.216532033	0.217391297	0.225207627	0.198719523	0.19858329	0.210063502	0.187678432	0.186614558	2.571428536	1-63-180517	0.282371764
1	3	0.232755597	0.232779682	0.243160725	0.209862716	0.209086463	0.22032243	0.198223122	0.197361991	3.020834627	1-68-180517	0.1015619
1	3	0.213744779	0.21299462	0.222765028	0.209459756	0.207620904	0.221787989	0.18890255	0.188080117	1.274999978	1-71-180517	0.335494565
1	3	0.243806461	0.243771374	0.251954079	0.224680178	0.224719107	0.238641918	0.203014384	0.202247187	1.847825508	1-73-180517	0.266320156
1	3	0.216464801	0.216414258	0.225207627	0.200188295	0.199560329	0.212017581	0.185613641	0.185148999	2.169491574	1-74-180517	0.170183154
1	3	0.226590905	0.226917446	0.23497802	0.209933007	0.208597943	0.222765028	0.197259988	0.196873471	2.562501322	1-82-180517	0.199694479
1	3	0.230057341	0.229848564	0.241817296	0.207964521	0.207132384	0.219345391	0.192813027	0.192965314	2.603449408	1-86-180517	0.214269736
1	3	0.208153438	0.208353683	0.218001947	0.198481455	0.19785051	0.207132384	0.188730415	0.188080117	2.075000054	1-87-180517	0.173574552
1	3	0.219573359	0.22032243	0.230214953	0.204530272	0.204201266	0.216414258	0.188328017	0.188080117	2.00000093	1-92-180517	0.142138911
1	3	0.205695324	0.204689786	0.21348314	0.192886655	0.191988274	0.204201266	0.177080062	0.176844165	1.838709758	1-97-180517	0.184554026
1	3	0.206911696	0.206155345	0.215437219	0.196774919	0.196873471	0.207620904	0.185655004	0.185148999	1.791666695	1-99-180517	0.169010421
2	3	0.256994247	0.255740106	0.270273566	0.22297504	0.22081095	0.236443579	0.205796719	0.205666825	3.306449267	2-5-180517	0.240342789
2	3	0.223864193	0.224719107	0.23497802	0.202014359	0.200781628	0.214460179	0.187901399	0.187591597	2.814815977	2-11-180517	0.177383857
2	3	0.237133446	0.237420619	0.248656571	0.218720799	0.218856871	0.233023942	0.20250372	0.202247187	2.117646067	2-14-180517	0.35313617
2	3	0.233693804	0.234489501	0.242305815	0.219507837	0.218856871	0.233023942	0.200476778	0.200293109	1.842104634	2-18-180517	0.156862258
2	3	0.262551851	0.261358082	0.275036633	0.22767939	0.226673186	0.240840256	0.208334676	0.207620904	2.82051137	2-26-180517	0.370563794
2	3	0.244887164	0.244992673	0.254030287	0.227115917	0.225207627	0.240840256	0.211436869	0.211529061	2.446426913	2-27-180517	0.129256785
2	3	0.267039778	0.268197358	0.276990712	0.237094669	0.23595506	0.251099169	0.216864841	0.216414258	2.649998705	2-33-180517	0.150984168
2	3	0.264369024	0.261602342	0.274425983	0.2343604	0.233023942	0.248168051	0.214355734	0.21397166	2.499998793	2-35-180517	0.186195091
2	3	0.232178144	0.230581343	0.241328776	0.221082676	0.22081095	0.232535422	0.207137647	0.206643865	1.689654435	2-37-180517	0.128919479
2	3	0.241569495	0.241817296	0.25012213	0.228910699	0.228138745	0.243282855	0.211384287	0.211040542	1.799999333	2-40-180517	0.253423726
2	3	0.232734316	0.228627265	0.25061065	0.212302447	0.210063502	0.225696146	0.192499771	0.191988274	2.027027875	2-47-180517	0.458225753
2	3	0.251195047	0.252076209	0.259526134	0.228961271	0.229115784	0.243282855	0.211548977	0.211040542	2.2702693	2-50-180517	0.221392619
2	3	0.240601547	0.240840256	0.246213973	0.226324382	0.226184666	0.239741087	0.208248378	0.208109424	1.810810168	2-52-180517	0.198315967
2	3	0.249254586	0.24963361	0.261846602	0.213984724	0.21299462	0.224719107	0.196503171	0.196384951	3.205883212	2-59-180517	0.601341103
2	3	0.215242867	0.214704439	0.223253548	0.202214403	0.201270148	0.21299462	0.195282507	0.194919392	3.115384531	2-64-180517	0.164513452
2	3	0.225922955	0.225696146	0.23595506	0.217900366	0.216658518	0.231558383	0.205165004	0.204689786	1.755103214	2-65-180517	0.345674281
2	3	0.232779679	0.231558383	0.243771374	0.220940133	0.218368337	0.23595506	0.201025075	0.200781628	1.75000081	2-74-180517	0.216173896
2	3	0.249823542	0.25036639	0.262823641	0.22093079	0.217391297	0.234123111	0.202620699	0.202247187	3.17742033	2-76-180517	0.246625511
2	3	0.221138003	0.222276509	0.228627265	0.211313822	0.210552022	0.222765028	0.196469401	0.195896432	1.800001024	2-77-180517	0.205011651
2	3	0.241735875	0.240351737	0.251831949	0.218324697	0.216414258	0.231558383	0.200692144	0.200781628	2.531250916	2-80-180517	0.374648012
3	3	0.239593436	0.240351737	0.248290181	0.233337434	0.234000981	0.248168051	0.216561748	0.215925738	1.351351072	3-1-180517	0.092347471
3	3	0.259824131	0.259892523	0.268441617	0.240851549	0.240840256	0.255007327	0.223263361	0.223253548	2.083333333	3-4-180517	0.262373371
3	3	0.264880566	0.265754759	0.27943331	0.230899938	0.231069863	0.246213973	0.210230309	0.209574983	2.613635247	3-6-180517	0.253586682
3	3	0.251415543	0.254030287	0.265632629	0.251896507	0.24963361	0.270151436	0.225501672	0.224719107	1.176470588	3-7-180517	0.204341355
3	3	0.2488042	0.251099169	0.260136783	0.232956711	0.232046902	0.245725453	0.220897136	0.22032243	2.625	3-8-180517	0.374344768
3	3	0.266243279	0.267220318	0.276868582	0.236744709	0.23497802	0.251587689	0.218984242	0.217879817	2.885712668	3-9-180517	0.371451941
3	3	0.267502645	0.268685877	0.281387389	0.243380837	0.241817296	0.257938445	0.226445898	0.226184666	2.718749884	3-12-180517	0.163956855
3	3	0.257778412	0.259404004	0.267220318	0.232958088	0.232535422	0.245847583	0.216951116	0.215925738	2.617645586	3-13-180517	0.24308372
3	3	0.2521159	0.251587689	0.26477772	0.222638265	0.222765028	0.238886178	0.204710414	0.203712747	2.512819436	3-16-180517	0.269356836
3	3	0.273959385	0.275525153	0.286272585	0.257510661	0.259404004	0.274548113	0.22966912	0.229115784	1.532258053	3-19-180517	0.303363024
3	3	0.253253097	0.253053248	0.262335122	0.23771892	0.238641918	0.252564728	0.223736531	0.223253548	1.936507895	3-23-180517	0.292482516
3	3	0.259997206	0.258915484	0.269907176	0.248357108	0.248168051	0.2642892	0.231989025	0.231558383	1.64705887	3-24-180517	0.179710501
3	3	0.248786178	0.248656571	0.261358082	0.226265241	0.227161705	0.242794335	0.213971665	0.212506101	2.466665311	3-26-180517	0.266952205
3	3	0.270697738	0.271128476	0.281020999	0.25784476	0.257449925	0.278456271	0.231505411	0.230581343	1.509090915	3-27-180517	0.208507963
3	3	0.323029501	0.324865669	0.340498298	0.26693128	0.265754759	0.290180743	0.238676948	0.237420619	3.086208016	3-28-180517	0.273807852
3	3	0.240430688	0.240107477	0.24926722	0.226750216	0.226673186	0.242794335	0.212083739	0.212017581	1.91666574	3-29-180517	0.187957921
3	3	0.281415041	0.281387389	0.290180743	0.256491153	0.256961405	0.273082554	0.235606402	0.234489501	2.086956584	3-31-180517	0.296266553
3	3	0.266737684	0.26526624	0.275280893	0.240428203	0.238886178	0.261846602	0.212738639	0.212017581	1.981817622	3-32-180517	0.29622226
3	3	0.266298357	0.26526624	0.277479231	0.24882149	0.248168051	0.266243279	0.224843111	0.224719107	1.729166695	3-33-180517	0.327521837
3	3	0.231050577	0.232535422	0.238886178	0.218244541	0.217879817	0.231558383	0.207940242	0.207620904	2.428572891	3-38-180517	0.245091604
3	3	0.250367485	0.25036639	0.261358082	0.23706591	0.236932099	0.251587689	0.221242201	0.22032243	1.808823523	3-39-180517	0.266101185
3	3	0.26420424	0.263067901	0.276135802	0.228216072	0.224474847	0.246702492	0.210975264	0.210063502	3.677963368	3-44-180517	0.276827289
3	3	0.252063181	0.252808988	0.261480212	0.232285184	0.231069863	0.246213973	0.221921352	0.221299469	3.224999831	3-47-180517	0.290497395
3	3	0.27203131	0.271616995	0.290180743	0.230442197	0.229604304	0.244748414	0.218527005	0.217879817	4.58332872	3-52-180517	0.312760946
3	3	0.249114873	0.248900831	0.258304834	0.234549547	0.23595506	0.251221299	0.220109281	0.219345391	1.779411739	3-55-180517	0.245414243
3	3	0.248146177	0.248412311	0.256839275	0.241065023	0.242305815	0.254518807	0.221862494	0.22081095	1.284090921	3-56-180517	0.413591718
3	3	0.268841559	0.268197358	0.27943331	0.239082556	0.239374697	0.256595016	0.218901551	0.218368337	2.372092119	3-57-180517	0.102641398
4	3	0.235729588	0.238153398	0.245236933	0.211165841	0.211040542	0.225696146	0.190416272	0.190522715	2.321429214	4-3-180517	0.281433803
4	3	0.230479389	0.229604304	0.239863217	0.202721866	0.201514408	0.215925738	0.193017805	0.189057156	3.254903088	4-4-180517	0.126110124
4	3	0.228262941	0.230092824	0.239618957	0.216180508	0.216902778	0.231191993	0.192611107	0.192476794	1.540000599	4-5-180517	0.293604609
4	3	0.22277596	0.223253548	0.233023942	0.211778615	0.210063502	0.225696146	0.194258518	0.193942353	1.818182749	4-8-180517	0.02105573
4	3	0.228627261	0.229360044	0.238397658	0.218652169	0.218368337	0.23510015	0.193713955	0.193453833	1.441177035	4-12-180517	0.288953888
4	3	0.23098706	0.233023942	0.240840256	0.206236968	0.207620904	0.225207627	0.184434697	0.181729361	1.981132642	4-14-180517	0.340698728
4	3	0.232530788	0.234000981	0.244870543	0.203664048	0.201270148	0.215803608	0.186677789	0.186614558	3.23333438	4-19-180517	0.268235429
4	3	0.230967503	0.232535422	0.242061555	0.210100462	0.209574983	0.22032243	0.201291132	0.19882755	3.136364935	4-23-180517	0.373781588
4	3	0.219483318	0.218368344	0.228260875	0.201158141	0.200781628	0.212506101	0.192658893	0.189545676	2.56521815	4-24-180517	0.269102182
4	3	0.224149723	0.223986328	0.240718126	0.203740088	0.199804589	0.216780648	0.184313907	0.18417196	2.546876024	4-25-180517	0.334617827
4	3	0.221035749	0.222276509	0.230092824	0.20770893	0.205666825	0.223253548	0.188757252	0.187591597	1.91891975	4-26-180517	0.211555347
4	3	0.245440998	0.245725453	0.254763067	0.22560954	0.225696146	0.237909138	0.215294145	0.211040542	2.366665407	4-27-180517	0.300199469
4	3	0.228408268	0.230092824	0.240107477	0.220696955	0.219345391	0.229115784	0.191172547	0.189057156	1.354838537	4-29-180517	0.303927766
4	3	0.229406253	0.231069863	0.237909138	0.218250384	0.216414258	0.232046902	0.200235409	0.19785051	1.789474464	4-31-180517	0.246366317
4	3	0.22922498	0.227650225	0.236809969	0.205707358	0.204689786	0.216902778	0.191706686	0.191499755	2.740741853	4-32-180517	0.277761925
4	3	0.224222828	0.224963367	0.233878851	0.217287525	0.217147037	0.228627265	0.207933164	0.205666825	1.680852409	4-33-180517	0.282734405
4	3	0.211892741	0.212017581	0.221787989	0.203717507	0.202247187	0.215925738	0.186818494	0.186126038	1.606060647	4-34-180517	0.385239031
4	3	0.227498061	0.225696146	0.23583293	0.212808053	0.211529061	0.224230587	0.20604755	0.203224227	2.705884187	4-35-180517	0.305606937
4	3	0.226399133	0.224474847	0.23497802	0.207031836	0.205666825	0.22081095	0.184990749	0.185148999	1.91666739	4-37-180517	0.145144308
4	3	0.223525833	0.223253548	0.23522228	0.202434658	0.199316069	0.215925738	0.178653322	0.178309724	2.13953565	4-40-180517	0.452894469
4	3	0.193215255	0.191988274	0.202491447	0.1826048	0.182706401	0.190522715	0.18564524	0.182217881	19.99998567	4-41-180517	0.143716334
4	3	0.234798037	0.232779682	0.245481193	0.231747484	0.229848564	0.242427945	0.19452136	0.191988274	1.077419322	4-42-180517	0.064422979
5	3	0.236129051	0.237420619	0.244259894	0.214295109	0.214460179	0.226673186	0.196908083	0.196873471	2.305556446	5-1-180517	0.325900024
5	3	0.243896804	0.242305815	0.257694185	0.226867065	0.224719107	0.242550075	0.205722742	0.205666825	1.923076196	5-2-180517	0.411906941
5	3	0.238748851	0.237420619	0.247557402	0.216649612	0.214948699	0.228871524	0.204028944	0.204201266	3.090910453	5-3-180517	0.202220341
5	3	0.249120551	0.248168051	0.268197358	0.212553054	0.211529061	0.223375678	0.20038262	0.199804589	4.125001279	5-4-180517	0.23537616
5	3	0.238266713	0.237420619	0.251465559	0.209325323	0.206155345	0.223253548	0.192887285	0.192476794	3.285715351	5-5-180517	0.308670616
5	3	0.233216776	0.231069863	0.242550075	0.212384625	0.211040542	0.227161705	0.188319921	0.188080117	1.872341039	5-6-180517	0.276994483
5	3	0.254999811	0.252076209	0.267708838	0.229318115	0.227650225	0.244259894	0.210344576	0.210063502	2.388887742	5-7-180517	0.336970108
5	3	0.237224085	0.238397658	0.24938935	0.220157807	0.217879817	0.233390331	0.204152794	0.203712747	2.448276955	5-9-180517	0.192228352
5	3	0.229374242	0.229604304	0.239863217	0.219923108	0.21983391	0.233023942	0.203232157	0.203224227	1.588234827	5-12-180517	0.308690151
5	3	0.244776816	0.248168051	0.254030287	0.225038186	0.224230587	0.239863217	0.209934861	0.210063502	2.689653447	5-13-180517	0.218203675
5	3	0.244124368	0.245481193	0.257938445	0.221078049	0.217391297	0.238397658	0.199001862	0.19882755	2.513158739	5-14-180517	0.236738303
5	3	0.244252139	0.248168051	0.254640937	0.231780978	0.231069863	0.245725453	0.212912507	0.21299462	1.945945125	5-15-180517	0.113292102
5	3	0.220338183	0.223009288	0.231802642	0.20721531	0.205178306	0.219345391	0.193261452	0.193453833	2.520834412	5-16-180517	0.240357783
5	3	0.248017737	0.249145091	0.257449925	0.239132271	0.237909138	0.255984366	0.216877519	0.216902778	1.534883388	5-17-180517	0.276817938
5	3	0.240418787	0.241328776	0.251954079	0.226721023	0.225207627	0.238886178	0.212534926	0.212506101	2.269229304	5-18-180517	0.190130391
5	3	0.229793406	0.230337083	0.238275528	0.218745139	0.217391297	0.230581343	0.206296209	0.205666825	2.104167932	5-20-180517	0.249937676
5	3	0.249654576	0.25036639	0.262823641	0.234306399	0.232046902	0.249145091	0.2131757	0.21299462	1.961537731	5-24-180517	0.243450119
5	3	0.275241622	0.276990712	0.2940889	0.263423679	0.252564728	0.303370774	0.213559322	0.211529061	1.595237894	5-26-180517	0.098968475
5	3	0.214879575	0.215925738	0.225940406	0.209639393	0.209086463	0.222765028	0.19493759	0.193942353	1.451612871	5-30-180517	0.25627547
5	3	0.23673669	0.23546654	0.244748414	0.229581577	0.228627265	0.243771374	0.21045132	0.210552022	1.378378039	5-33-180517	0.286621265
5	3	0.268850086	0.266243279	0.281387389	0.237252329	0.23546654	0.254518807	0.20934004	0.208597943	2.145453892	5-34-180517	0.401310743
5	3	0.240309255	0.239863217	0.251221299	0.216460769	0.214704439	0.227772355	0.202735708	0.202735707	3.102042054	5-35-180517	0.330224402
5	3	0.22450125	0.224230587	0.23473376	0.213125707	0.21397166	0.224719107	0.201925632	0.201270148	1.807693368	5-36-180517	0.208475737
5	3	0.257589502	0.257205665	0.271616995	0.21093105	0.209574983	0.22032243	0.202118732	0.201758668	7.093751595	5-37-180517	0.412905664
5	3	0.213377926	0.21348314	0.223986328	0.190003852	0.188568637	0.202247187	0.173856953	0.173424527	2.645161254	5-38-180517	0.180871452
6	3	0.260037759	0.259404004	0.277601361	0.235681957	0.233512461	0.254518807	0.205230131	0.204201266	1.883332904	6-2-180517	0.403570269
6	3	0.236503397	0.236443579	0.247191012	0.215025783	0.214460179	0.230092824	0.200030061	0.199804589	2.500001024	6-7-180517	0.297694975
6	3	0.259364697	0.258182704	0.273448944	0.230973783	0.232291162	0.25012213	0.201242665	0.200293109	1.80915992	6-8-180517	0.248118757
6	3	0.248274739	0.247679532	0.258426964	0.223190019	0.221299469	0.236443579	0.210248655	0.210063502	3.347823111	6-10-180517	0.157830065
6	3	0.233978774	0.23497802	0.241328776	0.224228018	0.222765028	0.238886178	0.205574675	0.205178306	1.694443911	6-11-180517	0.301378498
6	3	0.240688646	0.241817296	0.24963361	0.218024591	0.216902778	0.232046902	0.198889811	0.19882755	2.378379183	6-13-180517	0.07821582
6	3	0.23981387	0.239374697	0.252564728	0.23898859	0.238397658	0.253786027	0.217396099	0.217391297	1.046511578	6-18-180517	0.250810563
6	3	0.245391829	0.246702492	0.256472886	0.222781206	0.221299469	0.23546654	0.208218656	0.208109424	2.925923907	6-20-180517	0.232077124
6	3	0.231747126	0.232046902	0.239863217	0.208699153	0.206643865	0.222276509	0.19661214	0.196384951	3.476191632	6-21-180517	0.363535174
6	3	0.238701625	0.23595506	0.248900831	0.218526206	0.217391297	0.231069863	0.197919083	0.197361991	1.926830066	6-22-180517	0.138180625
6	3	0.261378807	0.261358082	0.274425983	0.232835462	0.230581343	0.247679532	0.212891695	0.212506101	2.702701352	6-24-180517	0.202045104
6	3	0.249366552	0.248168051	0.260991693	0.236143247	0.234489501	0.25012213	0.218973585	0.218368337	1.848484018	6-26-180517	0.360626433
6	3	0.224658038	0.223253548	0.230092824	0.217434181	0.215925738	0.229604304	0.205584034	0.205178306	1.68181962	6-29-180517	0.115769972
6	3	0.255235899	0.258671224	0.267708838	0.228594292	0.226184666	0.242305815	0.204647115	0.203712747	2.445651259	6-30-180517	0.168869158
6	3	0.240542068	0.238397658	0.251343429	0.221283564	0.22032243	0.236932099	0.204327713	0.203712747	2.088234375	6-33-180517	0.304163129
6	3	0.252046053	0.252564728	0.262823641	0.230703583	0.229604304	0.244259894	0.212586078	0.212506101	2.342855971	6-35-180517	0.207677138
6	3	0.237957989	0.240840256	0.247435272	0.22340898	0.222765028	0.23595506	0.210884178	0.211040542	2.541664854	6-36-180517	0.124652111
6	3	0.251106001	0.24938935	0.263922811	0.222949229	0.221787989	0.23546654	0.211102461	0.211040542	3.568178378	6-38-180517	0.496730344
6	3	0.23321153	0.232046902	0.244259894	0.221514855	0.218856871	0.233512461	0.206481378	0.206155345	2.038460339	6-39-180517	0.321338723
6	3	0.239515076	0.238397658	0.247801661	0.218498193	0.218124077	0.23546654	0.196922146	0.196384951	1.932584916	6-41-180517	0.202671147
6	3	0.232967786	0.233512461	0.247679532	0.225760777	0.223253548	0.239374697	0.207839601	0.208109424	1.677418714	6-42-180517	0.504274798
6	3	0.212327608	0.210552022	0.222276509	0.208083257	0.206643865	0.21983391	0.193728608	0.193453833	1.296296249	6-43-180517	0.248807854
7	3	0.22906344	0.228138745	0.236932099	0.218243945	0.21397166	0.233512461	0.193432065	0.192965314	1.674419292	7-4-180517	0.355787304
7	3	0.258423595	0.259404004	0.272471905	0.225140666	0.222765028	0.238397658	0.201857312	0.201270148	2.704544338	7-5-180517	0.298269215
7	3	0.222792162	0.222276509	0.232535422	0.204564501	0.204201266	0.218856871	0.19528216	0.192476794	2.541667974	7-6-180517	0.269180234
7	3	0.262032377	0.263312161	0.272594035	0.215117755	0.21348314	0.229115784	0.198290671	0.19785051	4.187500824	7-7-180517	0.280022631
7	3	0.259467283	0.257694185	0.271983385	0.235647276	0.234489501	0.253053248	0.22010341	0.215437219	2.21794775	7-10-180517	0.149926598
7	3	0.234879217	0.232046902	0.242916465	0.218793173	0.218856871	0.232046902	0.201622286	0.201270148	1.74999936	7-11-180517	0.200275144
7	3	0.224199065	0.223253548	0.236443579	0.221894558	0.21983391	0.240351737	0.191180916	0.190522715	1.116666618	7-13-180517	0.132221116
7	3	0.24371845	0.242305815	0.256961405	0.220816603	0.218856871	0.232169032	0.213565104	0.211529061	4.19999345	7-16-180517	0.255785231
7	3	0.271091921	0.271616995	0.288593054	0.226897348	0.224719107	0.240351737	0.203859012	0.203224227	3.181816693	7-20-180517	0.238462964
7	3	0.24128411	0.242794335	0.25024426	0.218573447	0.217879817	0.230581343	0.208054867	0.206155345	3.125001279	7-21-180517	0.217578962
7	3	0.242819878	0.242550075	0.250854909	0.221234956	0.21983391	0.232535422	0.216389196	0.21275036	4.206889907	7-22-180517	0.332280605
7	3	0.228710667	0.226184666	0.237054229	0.208309516	0.206643865	0.22081095	0.196049975	0.191011235	2.250000864	7-23-180517	0.240649092
7	3	0.250500338	0.25061065	0.263312161	0.218216282	0.21397166	0.233512461	0.193635942	0.192965314	2.744186733	7-26-180517	0.279972461
7	3	0.222104085	0.222276509	0.231558383	0.210725059	0.210063502	0.223742068	0.19494582	0.192965314	1.714286625	7-27-180517	0.330417526
7	3	0.285259364	0.284807026	0.306301892	0.22016922	0.217879817	0.233512461	0.1985943	0.19833903	4.425000692	7-28-180517	0.266781767
7	3	0.25099118	0.252564728	0.261602342	0.219985195	0.217879817	0.231069863	0.213151134	0.210063502	5.437501687	7-29-180517	0.155184369
7	3	0.246736975	0.248656571	0.257694185	0.219575708	0.218612604	0.232413292	0.201674667	0.201758668	2.782608347	7-31-180517	0.344933596
7	3	0.244367576	0.240351737	0.261113822	0.218913559	0.214948699	0.234489501	0.197092142	0.196873471	2.405406228	7-32-180517	0.366559757
7	3	0.217477514	0.217879817	0.226551056	0.206520638	0.206399605	0.217391297	0.190324992	0.190034196	1.70149252	7-34-180517	0.21591095
8	3	0.247709441	0.246946752	0.255251586	0.228495651	0.228138745	0.244259894	0.204436786	0.203957006	1.777777272	8-1-180517	0.366279436
8	3	0.235368835	0.236443579	0.243282855	0.205976027	0.205666825	0.21983391	0.188994812	0.188568637	2.800000912	8-2-180517	0.235150558
8	3	0.248620384	0.248900831	0.256228626	0.229917618	0.230581343	0.244748414	0.211639923	0.211529061	1.961537731	8-3-180517	0.379444907
8	3	0.237258795	0.236932099	0.247191012	0.223218557	0.222765028	0.23595506	0.208856794	0.208597943	1.999999012	8-4-180517	0.284066301
8	3	0.253788189	0.254030287	0.2642892	0.240865697	0.239374697	0.257938445	0.215239059	0.214948699	1.59999964	8-6-180517	0.203419738
8	3	0.268411882	0.266243279	0.281387389	0.233381883	0.231558383	0.247191012	0.217477882	0.217391297	3.448273131	8-7-180517	0.19924719
8	3	0.261068024	0.260381043	0.271128476	0.238313122	0.236932099	0.254274547	0.217518276	0.217391297	2.199999058	8-8-180517	0.239101533
8	3	0.243894466	0.243038595	0.251221299	0.227357014	0.227161705	0.239374697	0.212014527	0.211529061	2.0156241	8-11-180517	0.374845385
8	3	0.25031575	0.251587689	0.258915484	0.226583823	0.225696146	0.242794335	0.207686349	0.206643865	2.358973395	8-12-180517	0.168270289
8	3	0.234711096	0.234000981	0.245114803	0.216278414	0.216169998	0.230092824	0.202031442	0.201758668	2.237289202	8-15-180517	0.181767977
8	3	0.231062345	0.232291162	0.240595996	0.215032183	0.216414258	0.230581343	0.196559171	0.195896432	1.773810247	8-16-180517	0.246069042
8	3	0.245731797	0.247923791	0.257327795	0.234388888	0.233512461	0.25012213	0.21138328	0.211040542	1.641303931	8-20-180517	0.149897119
8	3	0.234260194	0.232535422	0.243282855	0.219690065	0.22081095	0.233512461	0.195086411	0.194430873	1.444444192	8-21-180517	0.263768188
8	3	0.244622072	0.242305815	0.254763067	0.231231951	0.231069863	0.245725453	0.213689104	0.21348314	1.638888325	8-22-180517	0.310209476
8	3	0.244020905	0.244748414	0.253419638	0.228472519	0.227161705	0.239863217	0.212727754	0.212506101	2.199998922	8-23-180517	0.20789391
8	3	0.237113323	0.236932099	0.246213973	0.219294712	0.216902778	0.230092824	0.206230798	0.206155345	2.863637671	8-24-180517	0.284474549
8	3	0.269135626	0.269418657	0.280654609	0.298519944	0.259892523	0.284684896	0.216629956	0.215437219	1.214285656	8-25-180517	0.208953271
8	3	0.22920199	0.228627265	0.236321449	0.206182391	0.206643865	0.22032243	0.19052343	0.190522715	2.36363721	8-28-180517	0.285631582
8	3	0.24261609	0.244748414	0.251831949	0.216977731	0.217879817	0.229604304	0.198476661	0.19785051	2.341464136	8-29-180517	0.160136739
8	3	0.200315832	0.201270148	0.210063502	0.194681706	0.192965314	0.206643865	0.178716499	0.178309724	1.566666644	8-31-180517	0.449790633
9	3	0.201314559	0.200781628	0.209819242	0.190763942	0.190034196	0.204445526	0.174197304	0.174401566	1.687499928	9-1-180517	0.173744193
9	3	0.220479742	0.218856864	0.227772355	0.210284982	0.210063502	0.224108458	0.189720665	0.190034196	1.439024797	9-2-180517	0.316031419
9	3	0.235540878	0.23497802	0.248900831	0.188440981	0.186126038	0.19882755	0.176449779	0.176355645	6.00000174	9-3-180517	0.39890837
9	3	0.20767642	0.207132384	0.217391297	0.19544239	0.193453833	0.206643865	0.181381136	0.181240842	2.120000088	9-6-180517	0.306651972
9	3	0.24661737	0.245725453	0.260869563	0.224298745	0.216902778	0.248168051	0.190330952	0.190034196	2.072727805	9-7-180517	0.211394545
9	3	0.217300042	0.216902778	0.228138745	0.197993294	0.197361991	0.212017581	0.175414935	0.174890086	1.869565219	9-8-180517	0.254539806
9	3	0.222039222	0.223253548	0.233634591	0.2002816	0.19785051	0.21348314	0.180623385	0.180263802	2.444445316	9-10-180517	0.20566154
9	3	0.207992181	0.208109424	0.215681478	0.196490518	0.195407912	0.209574983	0.181055051	0.180752322	1.866666712	9-11-180517	0.309249655
9	3	0.256894211	0.255495846	0.270884216	0.222114256	0.219345391	0.236443579	0.197938995	0.19785051	2.681816941	9-12-180517	0.264668968
9	3	0.25	0.249145091	0.259892523	0.223143566	0.22081095	0.239374697	0.200157763	0.199804589	2.348836241	9-13-180517	0.254220739
9	3	0.256208604	0.257205665	0.271494865	0.215684348	0.21275036	0.230092824	0.198238092	0.19833903	4.084746862	9-14-180517	0.287414478
9	3	0.238839852	0.237909138	0.247191012	0.216734493	0.214460179	0.232046902	0.197119843	0.196873471	2.333334186	9-18-180517	0.206126121
9	3	0.225563098	0.225207627	0.236443579	0.2051745	0.200781628	0.22105521	0.182445487	0.181729361	2.282052104	9-20-180517	0.292088473
9	3	0.23744388	0.237420619	0.246946752	0.224286319	0.223009288	0.23485589	0.219286268	0.218856871	4.470588575	9-22-180517	0.222944352
9	3	0.226570499	0.225696146	0.238886178	0.209033834	0.207620904	0.22081095	0.19264512	0.192476794	2.193549307	9-23-180517	0.176969941
9	3	0.234574842	0.23546654	0.244015634	0.217665602	0.216658518	0.230092824	0.199928454	0.199804589	2.115942876	9-25-180517	0.331975635
9	3	0.229814417	0.228871524	0.239252567	0.216965079	0.217879817	0.232046902	0.196836345	0.195896432	1.50000066	9-26-180517	0.228609544
9	3	0.237379478	0.238397658	0.248656571	0.205697912	0.202735707	0.21849047	0.188361509	0.188324377	3.474577364	9-27-180517	0.184205865
9	3	0.239367912	0.239374697	0.245725453	0.215852549	0.2137274	0.231191993	0.19508108	0.194430873	2.329114664	9-28-180517	0.290508078
9	3	0.213681774	0.21397166	0.222032249	0.204994637	0.204689786	0.216414258	0.189352915	0.189545676	1.612903234	9-29-180517	0.281388461
9	3	0.206833994	0.208842203	0.216902778	0.196140856	0.195407912	0.206155345	0.183800211	0.18319492	2.099999984	9-32-180517	0.235847725
9	3	0.220130923	0.22032243	0.229604304	0.199601231	0.19785051	0.21299462	0.181863298	0.181729361	2.393940345	9-33-180517	0.257761203
9	3	0.234835966	0.23497802	0.247679532	0.194005411	0.191011235	0.206643865	0.1727072	0.172447488	3.368421903	9-34-180517	0.348098855
9	3	0.214948705	0.214948699	0.222032249	0.204319189	0.205666825	0.21983391	0.181916661	0.181240842	1.380000019	9-36-180517	0.200860013
10	3	0.239809978	0.240840256	0.253541768	0.207649755	0.205666825	0.219345391	0.19166632	0.191499755	3.482759738	10-1-180517	0.203715618
10	3	0.235966077	0.236443579	0.246580362	0.213030744	0.211040542	0.229115784	0.19399096	0.192965314	2.405406172	10-3-180517	0.289552899
10	3	0.240029379	0.240840256	0.251099169	0.222588186	0.219345391	0.240840256	0.196356843	0.195896432	1.916666066	10-6-180517	0.19612027
10	3	0.238806237	0.237664878	0.247923791	0.217864737	0.217391297	0.232535422	0.201410246	0.200781628	2.220589104	10-7-180517	0.251686302
10	3	0.223035688	0.221787989	0.236443579	0.211368398	0.207620904	0.226917446	0.191089722	0.191011235	1.852942042	10-12-180517	0.312714461
10	3	0.246502279	0.247679532	0.254763067	0.203264735	0.199804589	0.214948699	0.189093824	0.189057156	5.454546774	10-15-180517	0.437057479
10	3	0.24721384	0.246458232	0.255129457	0.215049809	0.21348314	0.229115784	0.198944516	0.19882755	3.250000989	10-16-180517	0.31887428
10	3	0.266965027	0.266976058	0.278456271	0.231697354	0.230581343	0.246213973	0.213562799	0.21348314	3.128569593	10-19-180517	0.311771278
10	3	0.226490452	0.228383005	0.237420619	0.221050323	0.218368337	0.23497802	0.202064951	0.201758668	1.602942057	10-20-180517	0.273191341
10	3	0.221080207	0.222032249	0.230092824	0.216107195	0.214460179	0.230581343	0.197092563	0.196140692	1.413334173	10-21-180517	0.252992774
10	3	0.235947712	0.23595506	0.243771374	0.223425369	0.222765028	0.23546654	0.209349196	0.209086463	1.964284777	10-23-180517	0.203016856
10	3	0.227272728	0.227161705	0.239863217	0.212208109	0.211040542	0.226184666	0.197490314	0.196873471	2.137931969	10-25-180517	0.278032332
10	3	0.259458043	0.260869563	0.271128476	0.231386563	0.228138745	0.244748414	0.211393151	0.211529061	2.970586436	10-27-180517	0.159300197
10	3	0.245520216	0.246213973	0.255007327	0.228181008	0.228138745	0.239863217	0.21340087	0.21299462	2.193547201	10-29-180517	0.200180743
10	3	0.231590309	0.231802642	0.241695166	0.217079692	0.215925738	0.229115784	0.203053268	0.202735707	2.203704828	10-32-180517	0.330059386
10	3	0.251351662	0.252320468	0.260869563	0.224890485	0.221787989	0.239863217	0.215174065	0.210063502	3.604163321	10-33-180517	0.245528685
10	3	0.227686677	0.229604304	0.238153398	0.225633158	0.225207627	0.237909138	0.209054448	0.209086463	1.272727019	10-35-180517	0.270068899
10	3	0.219748343	0.219101131	0.228993654	0.210226902	0.210063502	0.222765028	0.191665715	0.191011235	1.47435977	10-37-180517	0.260147593
10	3	0.251872389	0.252076209	0.263434291	0.226091178	0.223742068	0.243771374	0.203722382	0.203712747	2.414633127	10-39-180517	0.506986268
10	3	0.259435186	0.258426964	0.269662917	0.225950128	0.225207627	0.240351737	0.210766394	0.210552022	3.266664324	10-40-180517	0.048222783
10	3	0.240260138	0.238886178	0.247679532	0.22617193	0.226184666	0.239863217	0.211715646	0.211529061	1.866665825	10-42-180517	0.282818152
10	3	0.252376836	0.24963361	0.260869563	0.223582817	0.222276509	0.23546654	0.208678531	0.208597943	2.999997734	10-44-180517	0.254043172
10	3	0.233880728	0.234245241	0.244259894	0.215688651	0.21348314	0.228627265	0.207874525	0.206155345	3.833335403	10-45-180517	0.180190771
10	3	0.222296241	0.223742068	0.23473376	0.208096302	0.206643865	0.21983391	0.195639975	0.195407912	2.521740345	10-46-180517	0.348896151
10	3	0.226308077	0.226673186	0.236687839	0.207703197	0.206155345	0.22081095	0.197765541	0.195896432	3.000001462	10-47-180517	0.042684321
10	3	0.264535701	0.265754759	0.274059594	0.225704075	0.225207627	0.241817296	0.199568841	0.19882755	2.53703615	10-50-180517	0.322510068
10	3	0.239622496	0.238886178	0.251831949	0.221561423	0.221787989	0.234489501	0.205610745	0.205178306	2.029410917	10-53-180517	0.237072045
11	3	0.230455093	0.228138745	0.242305815	0.212029578	0.210063502	0.227161705	0.194382938	0.193942353	2.121213072	11-2-180517	0.249775135
11	3	0.251984214	0.252564728	0.26404494	0.223260176	0.222765028	0.237909138	0.199910486	0.199804589	2.297871526	11-5-180517	0.369231561
11	3	0.207306267	0.207132384	0.216414258	0.196282561	0.195896432	0.209574983	0.177639916	0.177332684	1.605263118	11-40-180517	0.203223834
11	3	0.237947705	0.238397658	0.246702492	0.220126665	0.218856871	0.233512461	0.205186745	0.204689786	2.37930894	11-42-180517	0.279152097
11	3	0.238301379	0.238641918	0.247068882	0.215395679	0.215925738	0.226917446	0.202277525	0.202247187	2.660715378	11-49-180517	0.258000439
11	3	0.22312675	0.221787989	0.232413292	0.213541187	0.212017581	0.225207627	0.198826102	0.19882755	1.740741853	11-56-180517	0.21476076
11	3	0.219772268	0.218856871	0.228627265	0.198591806	0.19785051	0.208109424	0.188137222	0.187591597	3.047620542	11-59-180517	0.306864182
11	3	0.237413878	0.237176359	0.248168051	0.209490081	0.208597943	0.222276509	0.193990248	0.193942353	2.950001058	11-61-180517	0.180972857
12	3	0.238105578	0.238641918	0.248900831	0.225062271	0.224719107	0.237420619	0.210235501	0.209574983	1.919354002	12-2-180517	0.154440006
12	3	0.252011646	0.252808988	0.26489985	0.230037463	0.229115784	0.243282855	0.2107377	0.210063502	2.243588773	12-6-180517	0.382655466
12	3	0.247350528	0.246702492	0.257572055	0.231124638	0.231558383	0.244259894	0.212927172	0.211040542	1.738094666	12-8-180517	0.337497953
12	3	0.234337337	0.234489501	0.244992673	0.225910784	0.225696146	0.237909138	0.210682493	0.210063502	1.562499536	12-17-180517	0.343038316
12	3	0.23241152	0.231558383	0.242550075	0.217119361	0.217391297	0.229604304	0.205137778	0.204689786	2.115385878	12-18-180517	0.33790419
12	3	0.231788271	0.231558383	0.242305815	0.215141785	0.214948699	0.227161705	0.198937153	0.19882755	2.030303981	12-20-180517	0.06305725
12	3	0.247527369	0.248168051	0.256472886	0.237380241	0.232535422	0.253541768	0.2136268	0.21299462	1.799999355	12-22-180517	0.052922938
12	3	0.254526815	0.253541768	0.263800681	0.233206049	0.232535422	0.247068882	0.217449155	0.216902778	2.343748761	12-24-180517	0.357408644
12	3	0.264614261	0.26477772	0.276990712	0.23663111	0.234489501	0.252076209	0.217294611	0.216902778	2.722220734	12-28-180517	0.175661859
12	3	0.241118999	0.241817296	0.252564728	0.222245447	0.221299469	0.234489501	0.210963371	0.210552022	2.909088456	12-29-180517	0.18324139
12	3	0.251457628	0.25012213	0.262823641	0.220736033	0.221299469	0.238397658	0.199790062	0.19785051	2.229165909	12-32-180517	0.155017339
12	3	0.243330834	0.243282855	0.251587689	0.230666929	0.231069863	0.242305815	0.214385411	0.21397166	1.714285121	12-36-180517	0.319133847
12	3	0.241580438	0.240840256	0.24987787	0.229353213	0.228627265	0.241817296	0.215752773	0.215437219	1.925924822	12-37-180517	0.152242642
12	3	0.233784819	0.23522228	0.242550075	0.222039177	0.22105521	0.234489501	0.204151221	0.204201266	1.840578917	12-41-180517	0.235528781
12	3	0.250497634	0.25012213	0.258915484	0.232835687	0.231558383	0.244748414	0.221432379	0.221299469	2.809523601	12-43-180517	0.302020198
12	3	0.264656482	0.26404494	0.276502192	0.230252056	0.228138745	0.244259894	0.216686176	0.216414258	4.062496039	12-46-180517	0.301548547
12	3	0.250836991	0.251099169	0.260869563	0.224427209	0.224230587	0.23595506	0.208780941	0.208597943	2.718748409	12-48-180517	0.040138199
12	3	0.27355895	0.270639956	0.288470924	0.243751411	0.239374697	0.262823641	0.21378392	0.21275036	2.17431127	12-50-180517	0.29267135
12	3	0.232725174	0.234245241	0.245114803	0.217774483	0.216414258	0.230092824	0.206110319	0.205666825	2.659092269	12-51-180517	0.191429375
12	3	0.237290854	0.237420619	0.246702492	0.216469892	0.214460179	0.231558383	0.204290919	0.204201266	3.238096765	12-56-180517	0.239751644
12	3	0.236429752	0.236443579	0.245481193	0.223268671	0.222765028	0.234123111	0.209607913	0.209086463	1.999998977	12-62-180517	0.482840184
12	3	0.238723336	0.238397658	0.25012213	0.225211528	0.221299469	0.240840256	0.201537849	0.200781628	1.833332757	12-63-180517	0.342037549
12	3	0.247255432	0.247679532	0.257205665	0.221374285	0.22081095	0.231069863	0.2140411	0.21348314	4.666659207	12-64-180517	0.293719324
12	3	0.238695957	0.237664878	0.248656571	0.217818759	0.218368337	0.232046902	0.197691785	0.19785051	1.940476835	12-66-180517	0.38847527
12	3	0.246949527	0.245725453	0.260869563	0.218558747	0.217391297	0.229604304	0.206559975	0.206399605	3.57777929	12-70-180517	0.391412753
12	3	0.233404924	0.232046902	0.241817296	0.222547134	0.222276509	0.236443579	0.201536966	0.201270148	1.465115924	12-74-180517	0.279990527
12	3	0.251851671	0.251343429	0.268075228	0.228179118	0.223742068	0.244748414	0.208575898	0.207620904	2.712119609	12-83-180517	0.21461612
12	3	0.236353941	0.23546654	0.246702492	0.219111002	0.218612604	0.230581343	0.208100481	0.207620904	2.533332969	12-86-180517	0.270783498
13	3	0.215644737	0.216658518	0.222276509	0.198816764	0.199316069	0.211529061	0.185791305	0.185148999	2.224138019	13-3-180517	0.063424809
13	3	0.23406862	0.23497802	0.245969713	0.208487677	0.208109424	0.222276509	0.190473761	0.190034196	2.486487252	13-4-180517	0.098313579
13	3	0.241708735	0.241817296	0.25012213	0.223919398	0.223497808	0.238397658	0.204586442	0.204689786	1.974025232	13-7-180517	0.022485602
13	3	0.231747218	0.233023942	0.242427945	0.204950102	0.203712747	0.218001947	0.189949808	0.189545676	3.068966479	13-8-180517	0.15979566
13	3	0.236350526	0.236932099	0.244748414	0.216236327	0.215925738	0.230581343	0.20022574	0.199804589	2.303031254	13-13-180517	0.351086622
13	3	0.23247669	0.232535422	0.245236933	0.217125113	0.215437219	0.231069863	0.201801242	0.201758668	2.250001042	13-17-180517	0.249286792
13	3	0.22361302	0.224230587	0.233023942	0.205429014	0.205178306	0.22007817	0.189612247	0.189301416	2.200000819	13-20-180517	0.108073296
13	3	0.251487001	0.25061065	0.265999019	0.238778368	0.236932099	0.254030287	0.213668909	0.212506101	1.559999677	13-23-180517	0.310233489
13	3	0.244937159	0.244748414	0.252564728	0.230942998	0.231069863	0.245725453	0.212598145	0.212017581	1.71794817	13-24-180517	0.3317254
13	3	0.232616839	0.233512461	0.243038595	0.217729634	0.217391297	0.231069863	0.196513153	0.195407912	1.733334016	13-26-180517	0.363058652
13	3	0.266919691	0.266731799	0.282364428	0.225059584	0.222276509	0.239374697	0.205986659	0.206155345	3.757573212	13-34-180517	0.347523587
13	3	0.264547419	0.266731799	0.27943331	0.22620426	0.22081095	0.242794335	0.202013734	0.202247187	3.473682141	13-38-180517	0.139145599
13	3	0.247191012	0.247435272	0.254885197	0.227798797	0.226184666	0.240351737	0.213536854	0.21299462	2.611109317	13-40-180517	0.343824312
13	3	0.250207502	0.25061065	0.260136783	0.234709539	0.234000981	0.247679532	0.21485754	0.214948699	1.871794203	13-42-180517	0.483693412
13	3	0.244520437	0.246213973	0.257449925	0.216501562	0.216414258	0.228627265	0.203610301	0.203224227	3.259260422	13-44-180517	0.389757665
13	3	0.241642568	0.242061555	0.251465559	0.22508723	0.224230587	0.238397658	0.210241064	0.209574983	2.216665516	13-48-180517	0.364416417
13	3	0.278399541	0.27992183	0.293111861	0.232041673	0.228627265	0.245725453	0.213220175	0.21299462	4.281246712	13-50-180517	0.351699561
13	3	0.232809329	0.232535422	0.242794335	0.21413683	0.21275036	0.227161705	0.197497071	0.197361991	2.285715335	13-51-180517	0.233064282
13	3	0.235297249	0.233512461	0.245236933	0.220074517	0.218856871	0.232169032	0.205483783	0.205178306	2.071427449	13-52-180517	0.368973878
13	3	0.235123321	0.23497802	0.243771374	0.221432832	0.22032243	0.23497802	0.202242293	0.201758668	1.78947306	13-54-180517	0.416843961
13	3	0.224489596	0.223497808	0.23534441	0.207853894	0.207132384	0.219345391	0.194500889	0.193942353	2.240741891	13-67-180517	0.145810003
13	3	0.22220104	0.22105521	0.233146071	0.213787722	0.21348314	0.227650225	0.198550863	0.19785051	1.48437595	13-69-180517	0.340731972
13	3	0.232115705	0.230581343	0.242183685	0.220572692	0.22056669	0.234489501	0.203962134	0.203224227	1.577464285	13-71-180517	0.285568264
13	3	0.231463705	0.230092824	0.242305815	0.210897885	0.210063502	0.223742068	0.195519973	0.195407912	2.366667736	13-74-180517	0.134600227
13	3	0.22466005	0.225451887	0.23558867	0.218178401	0.217391297	0.232046902	0.202146378	0.201758668	1.515626003	13-76-180517	0.086768976
14	3	0.225734457	0.225696146	0.236932099	0.207818202	0.206155345	0.22081095	0.193836363	0.193453833	2.538462586	14-1-180517	0.38212325
14	3	0.255151889	0.255495846	0.26453346	0.237337045	0.236932099	0.251709819	0.218879763	0.217879817	1.97435819	14-10-180517	0.227254903
14	3	0.23439589	0.23522228	0.244748414	0.223922494	0.221787989	0.236443579	0.203842587	0.203224227	1.723683648	14-14-180517	0.152184024
14	3	0.275993869	0.276013672	0.295554459	0.251905768	0.246213973	0.271128476	0.22052204	0.21983391	2.129629562	14-15-180517	0.38416715
14	3	0.253976007	0.254030287	0.26477772	0.241936219	0.241328776	0.257938445	0.224410366	0.223742068	1.722222203	14-24-180517	0.506147222
14	3	0.246314777	0.245236933	0.257938445	0.230009584	0.229604304	0.252686858	0.202939612	0.202247187	1.571428232	14-36-180517	0.244692307
14	3	0.25300843	0.253786027	0.263312161	0.229272844	0.229115784	0.242794335	0.215942248	0.215925738	2.870368231	14-47-180517	0.156159781
14	3	0.243047509	0.242061555	0.252076209	0.228433023	0.227650225	0.242305815	0.213790744	0.21348314	2.017240314	14-54-180517	0.123840705
14	3	0.239656641	0.23595506	0.24975574	0.228067837	0.225207627	0.244626284	0.209286002	0.209086463	1.666666067	14-60-180517	0.158917866
15	3	0.232744785	0.233512461	0.241328776	0.210443989	0.208109424	0.225207627	0.194636821	0.194919392	2.925926867	15-5-180517	0.163967786
15	3	0.253282949	0.252808988	0.263434291	0.219217035	0.218856871	0.23497802	0.19878094	0.196384951	2.510868542	15-7-180517	0.192315652
15	3	0.253744084	0.254518807	0.263800681	0.227854736	0.227650225	0.241817296	0.210671879	0.211040542	2.617645683	15-11-180517	0.217394525
15	3	0.22641683	0.226917446	0.233878851	0.210984782	0.209086463	0.228627265	0.191386994	0.191011235	1.986487307	15-14-180517	0.348009114
15	3	0.236398537	0.23473376	0.248045921	0.226782507	0.226184666	0.242305815	0.206579763	0.206155345	1.426828947	15-15-180517	0.209033634
15	3	0.281131499	0.280898869	0.297997057	0.237313751	0.23595506	0.256472886	0.213472808	0.212506101	2.916665426	15-16-180517	0.308719686
15	3	0.253143363	0.254763067	0.26526624	0.228639422	0.226673186	0.243771374	0.21269617	0.212017581	2.916664716	15-20-180517	0.386258771
15	3	0.233991305	0.233023942	0.242061555	0.211167793	0.209574983	0.224596977	0.200722114	0.200293109	3.526317315	15-21-180517	0.254356453
15	3	0.243168263	0.243282855	0.252808988	0.224591531	0.223253548	0.237909138	0.216191659	0.215437219	3.562495386	15-23-180517	0.293762731
15	3	0.253879974	0.255007327	0.263190031	0.234386538	0.234000981	0.24963361	0.218413057	0.217879817	2.303029111	15-30-180517	0.471632161
15	3	0.252315271	0.252564728	0.262335122	0.224578531	0.223742068	0.238886178	0.208434746	0.208109424	2.843748249	15-31-180517	0.266477277
15	3	0.246167576	0.244504154	0.255129457	0.227766	0.226673186	0.240351737	0.208695182	0.208109424	1.960525566	15-36-180517	0.192596964
15	3	0.261242519	0.261358082	0.268685877	0.237204311	0.238397658	0.254030287	0.215344315	0.214460179	1.959183045	15-38-180517	0.219635777
15	3	0.260215808	0.260869563	0.274059594	0.240276519	0.236443579	0.258426964	0.216270132	0.215437219	2.162789936	15-45-180517	0.112777149
15	3	0.297262284	0.297997057	0.313629717	0.256155967	0.252076209	0.273082554	0.221156966	0.22032243	2.446153795	15-46-180517	0.185702665
15	3	0.265515484	0.266243279	0.275280893	0.238378551	0.238886178	0.255495846	0.216983089	0.216902778	2.24444358	15-48-180517	0.177806702
15	3	0.234376051	0.234245241	0.243771374	0.208278942	0.207132384	0.221543729	0.194209482	0.194430873	3.134616661	15-62-180517	0.163900986
15	3	0.241025043	0.241328776	0.251343429	0.219816377	0.217391297	0.234000981	0.198119077	0.197361991	2.195122737	15-71-180517	0.334998621
15	3	0.249639449	0.247923791	0.262335122	0.220659181	0.22081095	0.233512461	0.205415848	0.205178306	2.734373341	15-72-180517	0.20597886
15	3	0.25905255	0.259159744	0.274670243	0.217758913	0.216414258	0.229604304	0.206967625	0.207132384	5.605264627	15-73-180517	0.221526207
15	3	0.24980166	0.244259894	0.271128476	0.216125322	0.212017581	0.228138745	0.192209047	0.191988274	2.609756793	15-75-180517	0.299502174
15	3	0.227749246	0.228627265	0.236443579	0.219031627	0.216902778	0.230092824	0.205808153	0.205666825	2.043479534	15-76-180517	0.252570894
15	3	0.22309317	0.223742068	0.230581343	0.203651105	0.201758668	0.215437219	0.187061236	0.186614558	2.451613862	15-77-180517	0.345067825
15	3	0.252629996	0.251587689	0.26526624	0.23115265	0.230092824	0.245236933	0.209282877	0.208597943	1.999999256	15-80-180517	0.437685593
15	3	0.224094882	0.223253548	0.233268201	0.217203299	0.215437219	0.228627265	0.206112385	0.206155345	1.842106777	15-84-180517	0.396818648
15	3	0.23184619	0.231558383	0.241817296	0.223964782	0.222765028	0.237420619	0.204093268	0.203712747	1.461538175	15-90-180517	0.108433766
16	3	0.245570556	0.246702492	0.254518807	0.216820963	0.215925738	0.234000981	0.196243081	0.196384951	2.575000741	16-2-180517	0.332701028
16	3	0.23329583	0.234000981	0.245114803	0.223997233	0.221787989	0.239863217	0.202027749	0.201758668	1.609755668	16-4-180517	0.190252679
16	3	0.237366513	0.238397658	0.247679532	0.22573532	0.226673186	0.243771374	0.200922513	0.200293109	1.444444192	16-5-180517	0.017509487
16	3	0.234835221	0.233512461	0.243771374	0.217653011	0.215925738	0.230092824	0.204746099	0.204201266	2.500001279	16-10-180517	0.18340466
16	3	0.222425773	0.224230587	0.23497802	0.214557055	0.21397166	0.231558383	0.193931102	0.193453833	1.500000658	16-11-180517	0.437763913
16	3	0.229781388	0.228138745	0.242305815	0.219004643	0.218856871	0.229115784	0.208174845	0.208109424	1.863635243	16-14-180517	0.311787327
16	3	0.266649163	0.267708838	0.284196377	0.223808926	0.222276509	0.23595506	0.205040396	0.204689786	3.58333113	16-19-180517	0.264872615
16	3	0.268072736	0.267708838	0.280898869	0.235763148	0.232046902	0.252076209	0.210503	0.210063502	2.62222113	16-25-180517	0.32878213
16	3	0.237888782	0.238397658	0.245725453	0.228465898	0.228138745	0.242794335	0.208164902	0.208109424	1.512194747	16-28-180517	0.338904115
16	3	0.270624026	0.269662917	0.280898869	0.219683823	0.218124077	0.237909138	0.195318848	0.194919392	3.221053205	16-32-180517	0.245923949
16	3	0.231577025	0.231558383	0.241450906	0.208610918	0.208109424	0.223253548	0.194061966	0.192965314	2.548388053	16-35-180517	0.132123776
16	3	0.251831948	0.253541768	0.262823641	0.232747946	0.230581343	0.248656571	0.213712533	0.21348314	2.34285603	16-36-180517	0.418835444
16	3	0.22380666	0.225940406	0.232535422	0.212437852	0.212506101	0.224108458	0.196041642	0.195896432	1.808824366	16-39-180517	0.175724142
16	3	0.22919366	0.230092824	0.239863217	0.208595887	0.207620904	0.222276509	0.192492584	0.191499755	2.393940345	16-42-180517	0.205145066
16	3	0.290316569	0.289447963	0.304836333	0.241568741	0.240351737	0.258426964	0.216084429	0.214948699	2.932691121	16-44-180517	0.287040574
16	3	0.241620095	0.242061555	0.251587689	0.224313768	0.225696146	0.237420619	0.203748608	0.203712747	1.744443978	16-47-180517	0.296901478
16	3	0.252218037	0.251587689	0.262823641	0.222373347	0.22032243	0.239863217	0.202359902	0.202247187	2.729728281	16-54-180517	0.164874002
16	3	0.249682462	0.24963361	0.257205665	0.231136221	0.230092824	0.242305815	0.215463986	0.21397166	2.212120043	16-56-180517	0.056158373
16	3	0.253271796	0.253053248	0.266243279	0.239680892	0.237909138	0.257449925	0.212623199	0.212017581	1.584905342	16-59-180517	0.138075794
16	3	0.226551051	0.226184666	0.23546654	0.212780549	0.21299462	0.227650225	0.194659374	0.194430873	1.710527137	16-63-180517	0.110745038
16	3	0.250065426	0.24963361	0.26477772	0.232883536	0.230092824	0.246702492	0.209410343	0.208597943	1.909090215	16-64-180517	0.139554139
16	3	0.251120525	0.248900831	0.265754759	0.228677149	0.223986328	0.248656571	0.205280293	0.204201266	2.259258273	16-67-180517	0.469470453
16	3	0.222945956	0.222276509	0.232046902	0.208131633	0.207620904	0.22105521	0.192862828	0.192476794	1.967742905	16-68-180517	0.527843983
16	3	0.258630909	0.258915484	0.270395696	0.238049548	0.231802642	0.255495846	0.20611851	0.206155345	2.057142279	16-70-180517	0.081008501
16	3	0.2386946	0.239374697	0.247923791	0.222057129	0.221299469	0.236932099	0.206810106	0.206155345	2.193547279	16-73-180517	0.339282761
16	3	0.227735712	0.227161705	0.236443579	0.210281631	0.209086463	0.224108458	0.194552556	0.194430873	2.233334311	16-74-180517	0.137141351
16	3	0.21886697	0.217879817	0.228016615	0.206942107	0.206643865	0.22081095	0.189014964	0.189057156	1.638888834	16-77-180517	0.317971199
16	3	0.246350194	0.244748414	0.257449925	0.215731476	0.21348314	0.228627265	0.198094333	0.196873471	2.882353827	16-80-180517	0.406135938
16	3	0.227621372	0.227161705	0.237664878	0.210769224	0.210063502	0.222276509	0.198711295	0.19882755	2.521740481	16-83-180517	0.513582323
16	3	0.251182859	0.252076209	0.2642892	0.227800782	0.223253548	0.249145091	0.204181727	0.203224227	2.43902337	16-88-180517	0.1204778
16	3	0.227788481	0.228138745	0.237420619	0.212598616	0.211040542	0.224719107	0.199162648	0.19882755	2.400001163	16-89-180517	0.29804329
16	3	0.236702014	0.236932099	0.247679532	0.217053724	0.214948699	0.233023942	0.196987823	0.195896432	2.153846941	16-90-180517	0.41863725
1	4	0.2336114	0.232535422	0.241695166	0.209611343	0.210552022	0.224230587	0.188900539	0.188568637	2.000000682	1-7-180517	0.27786299
1	4	0.215038975	0.214460179	0.222765028	0.208226212	0.208109424	0.222765028	0.190465321	0.190034196	1.351351308	1-13-180517	0.257348246
1	4	0.22676478	0.228627265	0.23546654	0.215276389	0.214460179	0.231069863	0.192404324	0.190522715	1.591837381	1-17-180517	0.218266607
1	4	0.22982386	0.229115784	0.239741087	0.212570513	0.214460179	0.226184666	0.194767799	0.191988274	1.652174571	1-18-180517	0.290959162
1	4	0.228554503	0.230092824	0.236199319	0.212656724	0.212506101	0.225696146	0.196245062	0.195407912	2.028572266	1-25-180517	0.250874786
1	4	0.224424993	0.221787989	0.23522228	0.207796864	0.208109424	0.218368337	0.189448738	0.189057156	1.717949433	1-26-180517	0.440728485
1	4	0.190559354	0.190034196	0.200781628	0.188396346	0.188568637	0.19882755	0.174464434	0.173913047	1.1	1-28-180517	0.376896128
1	4	0.215194829	0.215437219	0.224963367	0.192891377	0.191988274	0.204201266	0.178353617	0.178309724	2.714285871	1-30-180517	0.3798174
1	4	0.231724477	0.232046902	0.242305815	0.209021152	0.209086463	0.22081095	0.193776355	0.193453833	2.468750876	1-43-180517	0.466234977
1	4	0.207534477	0.207620904	0.217391297	0.198347678	0.197361991	0.208842203	0.186763887	0.186126038	1.913043424	1-45-180517	0.08287557
1	4	0.235783171	0.23546654	0.247191012	0.210971229	0.209574983	0.223742068	0.197093373	0.195896432	2.892858169	1-46-180517	0.181492376
1	4	0.245001501	0.245481193	0.256961405	0.214960743	0.21348314	0.225940406	0.195549649	0.195407912	2.770271058	1-50-180517	0.272620062
1	4	0.249988135	0.248412311	0.266853929	0.211178274	0.211040542	0.222765028	0.195005793	0.194919392	3.318182574	1-52-180517	0.360628039
1	4	0.206673296	0.204201266	0.215070829	0.198105947	0.19785051	0.207132384	0.19033622	0.190034196	1.812500112	1-59-180517	0.42860778
1	4	0.233009661	0.233023942	0.244259894	0.211480992	0.210552022	0.224719107	0.191646951	0.191499755	2.179487984	1-61-180517	0.225065635
1	4	0.215535825	0.214460179	0.225085497	0.197544348	0.196384951	0.209941372	0.187123756	0.187103078	2.947368597	1-63-180517	0.282371764
1	4	0.224431882	0.224230587	0.233634591	0.211823845	0.212017581	0.222276509	0.198537164	0.19785051	1.862069937	1-68-180517	0.1015619
1	4	0.215889999	0.214948699	0.224352717	0.207897375	0.206155345	0.21983391	0.188383824	0.188568637	1.5	1-71-180517	0.335494565
1	4	0.239297683	0.238886178	0.248656571	0.221590985	0.221299469	0.234000981	0.203883537	0.203224227	1.972972257	1-73-180517	0.266320156
1	4	0.219430344	0.21983391	0.226673186	0.200062162	0.200293109	0.211040542	0.184836985	0.184660479	2.250000864	1-74-180517	0.170183154
1	4	0.228138741	0.229115784	0.239374697	0.210308511	0.210063502	0.222765028	0.196643836	0.196384951	2.392858206	1-82-180517	0.199694479
1	4	0.227731641	0.227650225	0.23546654	0.206917814	0.206155345	0.21849047	0.192595032	0.192476794	2.571429605	1-86-180517	0.214269736
1	4	0.20814283	0.208109424	0.218856871	0.19599999	0.194919392	0.205300435	0.187307193	0.186614558	2.588235478	1-87-180517	0.173574552
1	4	0.215704005	0.216414258	0.224719107	0.202710496	0.201758668	0.215925738	0.187521375	0.187103078	2	1-92-180517	0.142138911
1	4	0.212133505	0.211529061	0.219101131	0.192221661	0.191499755	0.203224227	0.176534142	0.175867125	2.281249924	1-97-180517	0.184554026
1	4	0.207925991	0.207620904	0.217879817	0.195232844	0.194919392	0.205178306	0.184894783	0.184660479	2.238095303	1-99-180517	0.169010421
2	4	0.25697984	0.255007327	0.265754759	0.222532002	0.22032243	0.23546654	0.205017655	0.204689786	3.218747961	2-5-180517	0.240342789
2	4	0.224326542	0.226184666	0.237909138	0.200895125	0.200781628	0.212017581	0.188087905	0.187591597	2.925927088	2-11-180517	0.177383857
2	4	0.231733082	0.232046902	0.242916465	0.216627486	0.215437219	0.231069863	0.202359882	0.202247187	2.25926025	2-14-180517	0.35313617
2	4	0.233695655	0.233512461	0.243282855	0.219186688	0.218368337	0.233023942	0.201186417	0.201270148	1.885715089	2-18-180517	0.156862258
2	4	0.260648432	0.257938445	0.275036633	0.226400577	0.224719107	0.239863217	0.208490669	0.208109424	2.999998314	2-26-180517	0.370563794
2	4	0.249424683	0.249145091	0.258915484	0.227244481	0.225207627	0.240840256	0.211589008	0.211529061	2.749998063	2-27-180517	0.129256785
2	4	0.258353424	0.259404004	0.268441617	0.237898348	0.237909138	0.251587689	0.217614718	0.217391297	2.047618314	2-33-180517	0.150984168
2	4	0.265510499	0.2642892	0.277479231	0.232726421	0.231558383	0.246213973	0.21389909	0.21348314	2.810809238	2-35-180517	0.186195091
2	4	0.236668755	0.237420619	0.245725453	0.219968164	0.21983391	0.231069863	0.20658984	0.207132384	2.384613865	2-37-180517	0.128919479
2	4	0.239406556	0.238886178	0.248412311	0.229457804	0.228138745	0.243771374	0.210828461	0.210552022	1.611110609	2-40-180517	0.253423726
2	4	0.23072648	0.233023942	0.242305815	0.211020927	0.208109424	0.226184666	0.191656038	0.191255495	2.478261716	2-47-180517	0.458225753
2	4	0.244508515	0.243771374	0.254518807	0.22853227	0.228138745	0.241328776	0.210727409	0.210552022	1.888888112	2-50-180517	0.221392619
2	4	0.238451341	0.239618957	0.245725453	0.226098012	0.226184666	0.240351737	0.207783238	0.207620904	1.723683648	2-52-180517	0.198315967
2	4	0.241628048	0.242794335	0.251587689	0.212732683	0.212017581	0.224230587	0.196005195	0.195407912	2.852942042	2-59-180517	0.601341103
2	4	0.216063679	0.214704439	0.223742068	0.20298633	0.202247187	0.21348314	0.195072699	0.194919392	2.700000068	2-64-180517	0.164513452
2	4	0.225194652	0.223253548	0.236321449	0.216944471	0.215925738	0.230337083	0.2049829	0.204689786	1.652175267	2-65-180517	0.345674281
2	4	0.239695655	0.241084516	0.250854909	0.21912304	0.216902778	0.233023942	0.200220615	0.200293109	2.455883197	2-74-180517	0.216173896
2	4	0.248796706	0.25012213	0.262335122	0.219247252	0.216902778	0.231558383	0.202335158	0.202247187	3.266667513	2-76-180517	0.246625511
2	4	0.221630396	0.221299469	0.230092824	0.210986389	0.210063502	0.222765028	0.196510321	0.195896432	1.793104502	2-77-180517	0.205011651
2	4	0.241745366	0.241817296	0.253541768	0.216547806	0.215437219	0.229115784	0.200066082	0.199804589	2.687500888	2-80-180517	0.374648012
3	4	0.24371438	0.241817296	0.24963361	0.232700641	0.233023942	0.247191012	0.217349564	0.216414258	1.529411276	3-1-180517	0.092347471
3	4	0.257287085	0.256717145	0.263190031	0.238664121	0.238886178	0.252076209	0.221950823	0.221787989	2.042857053	3-4-180517	0.262373371
3	4	0.246311676	0.246213973	0.256472886	0.229318429	0.231069863	0.244748414	0.209893244	0.209086463	1.688888434	3-6-180517	0.253586682
3	4	0.24968789	0.251587689	0.261358082	0.251877488	0.25012213	0.269174397	0.225890613	0.224719107	1.057692307	3-7-180517	0.204341355
3	4	0.250181181	0.25061065	0.262335122	0.230136343	0.230092824	0.241328776	0.220036368	0.21983391	2.999999805	3-8-180517	0.374344768
3	4	0.263491846	0.263800681	0.274059594	0.235349855	0.23497802	0.25061065	0.217904966	0.217391297	2.638887529	3-9-180517	0.371451941
3	4	0.262544487	0.263312161	0.273082554	0.243065817	0.241817296	0.257449925	0.226632789	0.226428926	2.39682533	3-12-180517	0.163956855
3	4	0.254430959	0.255495846	0.26477772	0.23119885	0.230581343	0.244748414	0.215812646	0.215437219	2.645159733	3-13-180517	0.24308372
3	4	0.264908407	0.26404494	0.277845621	0.221709538	0.221787989	0.238886178	0.204464757	0.203712747	3.337835975	3-16-180517	0.269356836
3	4	0.274303854	0.272105515	0.284074247	0.255541032	0.256472886	0.271616995	0.228255114	0.227650225	1.542372857	3-19-180517	0.303363024
3	4	0.252706557	0.252564728	0.26502198	0.237546768	0.236932099	0.252564728	0.223462641	0.223253548	2.142857091	3-23-180517	0.292482516
3	4	0.261831571	0.263067901	0.271616995	0.246620826	0.246213973	0.260869563	0.232512616	0.232046902	2.189655081	3-24-180517	0.179710501
3	4	0.307649858	0.310698569	0.328285307	0.266252889	0.266731799	0.289692223	0.237343886	0.236443579	2.451612871	3-28-180517	0.273807852
3	4	0.24584509	0.246702492	0.254030287	0.226022882	0.226184666	0.241817296	0.211472392	0.211040542	2.354837427	3-26-180517	0.266952205
3	4	0.278950045	0.276746452	0.287127495	0.25551413	0.255984366	0.275036633	0.230808086	0.229604304	1.787037043	3-27-180517	0.208507963
3	4	0.240777377	0.240840256	0.24951148	0.225858823	0.226673186	0.241328776	0.210922662	0.210552022	1.87878704	3-29-180517	0.187957921
3	4	0.278767993	0.27943331	0.285784066	0.254474811	0.254518807	0.269662917	0.235682836	0.23546654	2.307692308	3-31-180517	0.296266553
3	4	0.254285403	0.254030287	0.262090862	0.2379878	0.236932099	0.256961405	0.211887165	0.211529061	1.673076504	3-32-180517	0.29622226
3	4	0.26556124	0.26526624	0.277112842	0.249622372	0.249145091	0.267586708	0.224522645	0.223742068	1.634615376	3-33-180517	0.327521837
3	4	0.23359034	0.231802642	0.241817296	0.218026942	0.218368337	0.231558383	0.207194679	0.206643865	2.145834542	3-38-180517	0.245091604
3	4	0.251112739	0.251099169	0.261846602	0.235599946	0.23546654	0.24963361	0.219525555	0.218856871	1.941176432	3-39-180517	0.266101185
3	4	0.254230311	0.254518807	0.267464578	0.228872104	0.224719107	0.248656571	0.210991604	0.210552022	3.103446122	3-44-180517	0.276827289
3	4	0.248948326	0.249145091	0.255984366	0.231997611	0.231558383	0.244748414	0.221180925	0.22081095	2.636363586	3-47-180517	0.290497395
3	4	0.272971083	0.269662917	0.292134821	0.230427963	0.229115784	0.246213973	0.217162367	0.216902778	4.319996158	3-52-180517	0.312760946
3	4	0.24868371	0.24963361	0.257449925	0.233637815	0.233512461	0.248656571	0.218248272	0.217879817	2.031249032	3-55-180517	0.245414243
3	4	0.246493126	0.247191012	0.255984366	0.23813467	0.239374697	0.251587689	0.221109186	0.22081095	1.421052657	3-56-180517	0.413591718
3	4	0.262943173	0.262823641	0.273815334	0.239531957	0.239863217	0.258915484	0.219754257	0.218856871	2.093023223	3-57-180517	0.102641398
4	4	0.227695142	0.228627265	0.237909138	0.216576454	0.217879817	0.230581343	0.198761853	0.195896432	1.488889586	4-3-180517	0.281433803
4	4	0.228694067	0.228138745	0.239741087	0.204314365	0.203712747	0.218368337	0.185822798	0.186126038	2.388889644	4-4-180517	0.126110124
4	4	0.234070767	0.232535422	0.242061555	0.221700348	0.223253548	0.236443579	0.198648196	0.196873471	1.351851664	4-5-180517	0.293604609
4	4	0.219508224	0.21983391	0.229970694	0.219043957	0.22056669	0.230214953	0.202691772	0.199804589	0.964705884	4-8-180517	0.02105573
4	4	0.225230665	0.225696146	0.236687839	0.217230212	0.215925738	0.234000981	0.192053951	0.191988274	1.408163872	4-12-180517	0.288953888
4	4	0.226508306	0.227161705	0.234489501	0.225696142	0.222765028	0.236443579	0.186012309	0.18319492	1.111111069	4-14-180517	0.340698728
4	4	0.222396828	0.222765028	0.232169032	0.205572859	0.203224227	0.218368337	0.189397698	0.188568637	2.333334311	4-19-180517	0.268235429
4	4	0.231212147	0.230092824	0.243282855	0.209744181	0.208597943	0.219345391	0.201545835	0.199316069	3.315791078	4-23-180517	0.373781588
4	4	0.212692208	0.21299462	0.22032243	0.210850566	0.211529061	0.219345391	0.196460382	0.193453833	1.08108108	4-24-180517	0.269102182
4	4	0.219663826	0.21983391	0.234000981	0.202394827	0.19833903	0.214948699	0.183983006	0.18368344	2.466667667	4-25-180517	0.334617827
4	4	0.226785917	0.227161705	0.238397658	0.225207623	0.227161705	0.23497802	0.193500573	0.190522715	1	4-26-180517	0.211555347
4	4	0.23701566	0.238397658	0.244259894	0.237506827	0.238886178	0.246946752	0.235799619	0.238886178	#NAME?	4-27-180517	0.300199469
4	4	0.2284037	0.228138745	0.239985347	0.224084025	0.225207627	0.239374697	0.19270994	0.190034196	1.083333298	4-29-180517	0.303927766
4	4	0.22778801	0.227650225	0.236199319	0.216837008	0.216414258	0.230092824	0.196545599	0.195896432	1.547619762	4-31-180517	0.246366317
4	4	0.232058962	0.232291162	0.239863217	0.206202625	0.206155345	0.218856871	0.192733238	0.191499755	2.783334345	4-32-180517	0.277761925
4	4	0.219494064	0.218856871	0.225696146	0.212203436	0.212506101	0.221787989	0.20577502	0.203712747	1.722223852	4-33-180517	0.282734405
4	4	0.210313318	0.212017581	0.21983391	0.203093107	0.203224227	0.214948699	0.186865186	0.186614558	1.529411754	4-34-180517	0.385239031
4	4	0.234369674	0.23522228	0.242305815	0.235815481	0.238397658	0.245725453	0.214490875	0.21348314	0.87254909	4-35-180517	0.305606937
4	4	0.225898698	0.224963367	0.238886178	0.204317272	0.202247187	0.216902778	0.184619785	0.184660479	2.291667548	4-37-180517	0.145144308
4	4	0.233098088	0.234000981	0.246702492	0.201059844	0.19882755	0.214948699	0.177567897	0.177821204	2.674419292	4-40-180517	0.452894469
4	4	0.197452459	0.197606251	0.204689786	0.195720023	0.19785051	0.203224227	0.183818161	0.181729361	0.984848537	4-41-180517	0.143716334
4	4	0.213160225	0.212506101	0.223253548	0.209965802	0.210063502	0.22056669	0.209965802	0.210063502	Inf	4-42-180517	0.064422979
5	4	0.23049992	0.232535422	0.240840256	0.212546719	0.212506101	0.224719107	0.195230226	0.194919392	2.138889658	5-1-180517	0.325900024
5	4	0.244015633	0.245236933	0.257449925	0.224057587	0.221299469	0.239374697	0.204327382	0.204689786	2.441175247	5-2-180517	0.411906941
5	4	0.238761864	0.238886178	0.251099169	0.216017815	0.214460179	0.228383005	0.202975198	0.202735707	3.08333467	5-3-180517	0.202220341
5	4	0.241555832	0.240107477	0.257816315	0.210473085	0.209574983	0.21983391	0.199826319	0.199316069	3.976191632	5-4-180517	0.23537616
5	4	0.237394352	0.237909138	0.24926722	0.208768826	0.205666825	0.22081095	0.19175348	0.191499755	3.275863181	5-5-180517	0.308670616
5	4	0.2423189	0.242305815	0.254518807	0.210549655	0.209574983	0.224719107	0.187770443	0.187591597	2.488889473	5-6-180517	0.276994483
5	4	0.252513512	0.253053248	0.260869563	0.22898027	0.228138745	0.244748414	0.209728912	0.209574983	2.342104203	5-7-180517	0.336970108
5	4	0.239821101	0.241328776	0.254030287	0.217447107	0.215925738	0.231069863	0.203537422	0.203224227	3.00000126	5-9-180517	0.192228352
5	4	0.23222053	0.232046902	0.242061555	0.218668564	0.218368337	0.231558383	0.202716682	0.202735707	1.87500088	5-12-180517	0.308690151
5	4	0.237812507	0.237909138	0.246824622	0.224229554	0.222765028	0.238397658	0.209334676	0.209086463	2.107141721	5-13-180517	0.218203675
5	4	0.239187535	0.236932099	0.25061065	0.219309517	0.217391297	0.23595506	0.198525741	0.19833903	2.02564183	5-14-180517	0.236738303
5	4	0.239504969	0.238397658	0.246702492	0.22980282	0.228627265	0.242794335	0.212508102	0.212506101	1.606060021	5-15-180517	0.113292102
5	4	0.220273078	0.22007817	0.231558383	0.206040879	0.205178306	0.216902778	0.192432048	0.191988274	2.129630618	5-16-180517	0.240357783
5	4	0.254384464	0.255495846	0.26526624	0.236402322	0.23497802	0.252564728	0.216239111	0.216414258	2.105262285	5-17-180517	0.276817938
5	4	0.235742658	0.236443579	0.244748414	0.224531718	0.222276509	0.236443579	0.211811513	0.211529061	2.318179907	5-18-180517	0.190130391
5	4	0.227123706	0.227650225	0.23522228	0.219025319	0.218368337	0.232046902	0.206278252	0.205666825	1.730770321	5-20-180517	0.249937676
5	4	0.242981121	0.242794335	0.254518807	0.232388961	0.230581343	0.246946752	0.212159538	0.212017581	1.657894235	5-24-180517	0.243450119
5	4	0.268608453	0.269662917	0.286761105	0.258981418	0.252076209	0.292134821	0.211974113	0.210063502	1.418604495	5-26-180517	0.098968475
5	4	0.224885014	0.226184666	0.2357108	0.208156333	0.207620904	0.22032243	0.194363728	0.193453833	2.310345801	5-30-180517	0.25627547
5	4	0.237977159	0.239130437	0.246824622	0.227026588	0.224719107	0.240840256	0.209727539	0.209574983	1.951611992	5-33-180517	0.286621265
5	4	0.248403264	0.247923791	0.257938445	0.236718093	0.233512461	0.255495846	0.208566944	0.208353683	1.572815182	5-34-180517	0.401310743
5	4	0.239526305	0.240351737	0.24963361	0.215433224	0.21397166	0.227650225	0.201663819	0.201270148	3.076924149	5-35-180517	0.330224402
5	4	0.221925007	0.222276509	0.230092824	0.212717547	0.21299462	0.222765028	0.200165456	0.199804589	1.703704866	5-36-180517	0.208475737
5	4	0.243649243	0.241328776	0.257938445	0.209998414	0.208597943	0.22032243	0.201552396	0.201270148	5.466668759	5-37-180517	0.412905664
5	4	0.212994626	0.211529061	0.226184666	0.187698786	0.186614558	0.199682459	0.173342842	0.172936007	2.821428527	5-38-180517	0.180871452
6	4	0.258627382	0.257449925	0.275280893	0.232745909	0.231558383	0.25061065	0.204703846	0.204689786	1.963635801	6-2-180517	0.403570269
6	4	0.23074418	0.230581343	0.240351737	0.213268576	0.212506101	0.227161705	0.199611476	0.199316069	2.370371353	6-7-180517	0.297694975
6	4	0.265996412	0.26453346	0.278456271	0.226946526	0.227161705	0.245481193	0.200494057	0.199804589	2.366070714	6-8-180517	0.248118757
6	4	0.243011752	0.242794335	0.252320468	0.222497838	0.221787989	0.23595506	0.209187806	0.209574983	2.719998009	6-10-180517	0.157830065
6	4	0.231691613	0.231558383	0.239863217	0.221253064	0.22081095	0.236443579	0.205163504	0.204201266	1.647058246	6-11-180517	0.301378498
6	4	0.238168663	0.239374697	0.248168051	0.215729961	0.215437219	0.229604304	0.198447972	0.19833903	2.400000784	6-13-180517	0.07821582
6	4	0.235991583	0.236199319	0.246458232	0.236154725	0.237420619	0.24963361	0.216672621	0.216414258	0.941860468	6-18-180517	0.250810563
6	4	0.243246214	0.243282855	0.255495846	0.222028052	0.221299469	0.23546654	0.207734118	0.207132384	2.551722602	6-20-180517	0.232077124
6	4	0.226739335	0.225207627	0.240840256	0.208614772	0.207132384	0.22032243	0.19701136	0.196873471	2.761906257	6-21-180517	0.363535174
6	4	0.251067309	0.253053248	0.266976058	0.215704686	0.21397166	0.227650225	0.197382379	0.196384951	3.22222293	6-22-180517	0.138180625
6	4	0.254827677	0.257694185	0.267342448	0.23328307	0.231069863	0.24963361	0.212860489	0.212506101	2.434209402	6-24-180517	0.202045104
6	4	0.253205232	0.253541768	0.261602342	0.235026433	0.234000981	0.247679532	0.217735936	0.217391297	2.176469522	6-26-180517	0.360626433
6	4	0.26461488	0.2642892	0.273326814	0.238238372	0.237909138	0.253541768	0.21607133	0.215925738	2.199999181	6-45-180517	0.263643572
6	4	0.23452262	0.233512461	0.240718126	0.215095535	0.214948699	0.226184666	0.204970131	0.204689786	2.809525239	6-29-180517	0.115769972
6	4	0.247661268	0.24938935	0.259404004	0.228449808	0.228138745	0.242305815	0.204471728	0.203712747	1.869999457	6-30-180517	0.168869158
6	4	0.233056292	0.233512461	0.241817296	0.221337891	0.21983391	0.237298489	0.20414902	0.203712747	1.848484132	6-33-180517	0.304163129
6	4	0.246298649	0.246946752	0.258060575	0.227955267	0.227161705	0.241328776	0.212251797	0.212017581	2.306450409	6-35-180517	0.207677138
6	4	0.241378625	0.242305815	0.251587689	0.222466122	0.222765028	0.23546654	0.209828872	0.210063502	2.538459788	6-36-180517	0.124652111
6	4	0.240528561	0.239374697	0.253053248	0.22288074	0.221299469	0.23546654	0.210502887	0.210552022	2.68181597	6-38-180517	0.496730344
6	4	0.234084291	0.232291162	0.246702492	0.220760348	0.219345391	0.234000981	0.205699302	0.205178306	1.913792146	6-39-180517	0.321338723
6	4	0.255764807	0.256472886	0.265632629	0.21565886	0.214460179	0.231069863	0.196576357	0.196384951	3.324325148	6-41-180517	0.202671147
6	4	0.233299808	0.233023942	0.246458232	0.224226258	0.222765028	0.239374697	0.207217565	0.207132384	1.656249448	6-42-180517	0.504274798
6	4	0.21286377	0.211529061	0.218856871	0.207673987	0.206643865	0.21983391	0.193575676	0.193453833	1.370370292	6-43-180517	0.248807854
7	4	0.235114667	0.23497802	0.244382024	0.215314398	0.212017581	0.230581343	0.193160213	0.192965314	2.205128975	7-4-180517	0.355787304
7	4	0.261317372	0.262823641	0.275525153	0.222458887	0.22081095	0.23546654	0.201076649	0.200781628	3.097559318	7-5-180517	0.298269215
7	4	0.223083623	0.221787989	0.231558383	0.204073311	0.203712747	0.218734737	0.189832703	0.189545676	2.275863021	7-6-180517	0.269180234
7	4	0.25693224	0.255495846	0.267342448	0.214236219	0.212017581	0.227650225	0.197784734	0.197361991	3.966667667	7-7-180517	0.280022631
7	4	0.265941471	0.26526624	0.276502192	0.235409216	0.233512461	0.253541768	0.2120628	0.211529061	2.444443489	7-10-180517	0.149926598
7	4	0.230497113	0.229115784	0.241328776	0.216037547	0.214948699	0.227650225	0.201063346	0.200781628	2.000000988	7-11-180517	0.200275144
7	4	0.226701365	0.226673186	0.236932099	0.219518283	0.218124077	0.236443579	0.190865622	0.190522715	1.309735041	7-13-180517	0.132221116
7	4	0.246841207	0.246458232	0.258549094	0.223069756	0.222276509	0.23497802	0.210027001	0.209574983	2.903843916	7-16-180517	0.255785231
7	4	0.253991205	0.255007327	0.268197358	0.224856638	0.223742068	0.238886178	0.203800568	0.202735707	2.488371022	7-20-180517	0.238462964
7	4	0.237746297	0.237909138	0.244992673	0.21882177	0.218124077	0.232046902	0.205656618	0.205178306	2.528303027	7-21-180517	0.217578962
7	4	0.241197628	0.241084516	0.252442598	0.222147101	0.222276509	0.234000981	0.212728139	0.211040542	2.673910844	7-22-180517	0.332280605
7	4	0.227124123	0.228138745	0.239374697	0.209782892	0.206643865	0.224719107	0.187446378	0.187103078	2.100000732	7-23-180517	0.240649092
7	4	0.245906385	0.246213973	0.260869563	0.217681968	0.21397166	0.232901812	0.193749641	0.192965314	2.534884411	7-26-180517	0.279972461
7	4	0.217054226	0.21983391	0.227650225	0.205618953	0.204201266	0.218856871	0.191179185	0.191011235	2.185186297	7-27-180517	0.330417526
7	4	0.26271651	0.261358082	0.275769413	0.2181828	0.216414258	0.232046902	0.198240769	0.19833903	3.486487252	7-28-180517	0.266781767
7	4	0.247417728	0.247191012	0.257327795	0.220376619	0.219345391	0.233023942	0.206859579	0.206643865	3.192305161	7-29-180517	0.155184369
7	4	0.235767166	0.23497802	0.243649244	0.216991084	0.216414258	0.229115784	0.201430314	0.201270148	2.225807393	7-31-180517	0.344933596
7	4	0.247448691	0.244748414	0.263556421	0.216813222	0.21397166	0.232046902	0.196634173	0.195896432	2.702703501	7-32-180517	0.366559757
7	4	0.215590255	0.2137274	0.227405965	0.205745964	0.206155345	0.217391297	0.189974097	0.190034196	1.46969698	7-34-180517	0.21591095
8	4	0.242121263	0.241084516	0.254518807	0.226260593	0.226184666	0.242305815	0.20332951	0.203224227	1.648935763	8-1-180517	0.366279436
8	4	0.240251158	0.241817296	0.248656571	0.204709853	0.204201266	0.218368337	0.188212503	0.187591597	3.26470678	8-2-180517	0.235150558
8	4	0.252553625	0.25012213	0.260869563	0.228698435	0.228138745	0.242794335	0.211053785	0.211040542	2.285713183	8-3-180517	0.379444907
8	4	0.234522066	0.234489501	0.246213973	0.221419265	0.22032243	0.23497802	0.208215229	0.208109424	2.159998693	8-4-180517	0.284066301
8	4	0.25057104	0.249145091	0.261480212	0.237986877	0.236932099	0.254030287	0.21463881	0.214460179	1.543477905	8-6-180517	0.203419738
8	4	0.257321749	0.257938445	0.267708838	0.2302703	0.228138745	0.243771374	0.21681891	0.216902778	3.652170481	8-7-180517	0.19924719
8	4	0.270136926	0.268441617	0.280898869	0.234430434	0.234000981	0.249145091	0.215419916	0.215437219	2.855261665	8-8-180517	0.239101533
8	4	0.241637916	0.240351737	0.24963361	0.226328316	0.226184666	0.237909138	0.211423528	0.211529061	1.966665723	8-11-180517	0.374845385
8	4	0.245705455	0.245725453	0.255007327	0.224480049	0.223742068	0.239863217	0.205911589	0.205178306	2.184209591	8-12-180517	0.168270289
8	4	0.23729278	0.238153398	0.246702492	0.215362943	0.21348314	0.230459213	0.201338567	0.201270148	3.020001159	8-15-180517	0.181767977
8	4	0.23079279	0.229604304	0.238397658	0.210432911	0.210063502	0.225207627	0.19467603	0.194430873	2.250001008	8-16-180517	0.246069042
8	4	0.249505374	0.249145091	0.258915484	0.231889797	0.231558383	0.245236933	0.211315815	0.211040542	1.857142231	8-20-180517	0.149897119
8	4	0.229489967	0.229604304	0.238153398	0.215709742	0.215437219	0.229604304	0.193027889	0.192965314	1.630435426	8-21-180517	0.263768188
8	4	0.249524114	0.248168051	0.258182704	0.227714721	0.227161705	0.240351737	0.211939882	0.211529061	2.343748761	8-22-180517	0.310209476
8	4	0.253508205	0.254763067	0.263312161	0.225996346	0.224719107	0.239374697	0.211720944	0.211529061	3.277775225	8-23-180517	0.20789391
8	4	0.239389279	0.239863217	0.248168051	0.217975698	0.218368337	0.229604304	0.205342738	0.205178306	2.629630742	8-24-180517	0.284474549
8	4	0.25776785	0.255984366	0.266853929	0.290799066	0.255495846	0.27894479	0.215301747	0.214460179	1.011904766	8-25-180517	0.208953271
8	4	0.227644541	0.228627265	0.237420619	0.207521678	0.207620904	0.221787989	0.190532479	0.190278456	2.211268501	8-28-180517	0.285631582
8	4	0.237830974	0.236199319	0.248778701	0.216444982	0.217391297	0.228627265	0.198762852	0.19882755	2.013158712	8-29-180517	0.160136739
8	4	0.198248761	0.19785051	0.207620904	0.193411477	0.191499755	0.204201266	0.177349177	0.176844165	1.433333288	8-31-180517	0.449790633
9	4	0.204863782	0.203224227	0.214460179	0.1893528	0.188324377	0.201270148	0.173506655	0.173424527	2	9-1-180517	0.173744193
9	4	0.219275595	0.218856871	0.225696146	0.207932588	0.207132384	0.221787989	0.189353417	0.189057156	1.648649467	9-2-180517	0.316031419
9	4	0.217212576	0.217147037	0.227283835	0.187600312	0.186126038	0.200170979	0.175699229	0.175378606	3.886363831	9-3-180517	0.39890837
9	4	0.207700556	0.210552022	0.215437219	0.194004167	0.191011235	0.205788955	0.180304448	0.180263802	2.818181793	9-6-180517	0.306651972
9	4	0.246156723	0.245236933	0.261846602	0.21889709	0.211040542	0.241817296	0.187453589	0.187103078	2.428572007	9-7-180517	0.211394545
9	4	0.21459741	0.216658518	0.221665859	0.196788328	0.196873471	0.211040542	0.174217422	0.173913047	1.861702162	9-8-180517	0.254539806
9	4	0.219251437	0.217879817	0.228138745	0.197208062	0.194919392	0.211040542	0.179568338	0.179286763	2.468750074	9-10-180517	0.20566154
9	4	0.206896851	0.207132384	0.216902778	0.195062485	0.193453833	0.208597943	0.17967676	0.179286763	1.965517288	9-11-180517	0.309249655
9	4	0.251794881	0.253053248	0.2642892	0.213620079	0.210063502	0.226673186	0.195011647	0.194919392	3.838710627	9-12-180517	0.264668968
9	4	0.239882563	0.241328776	0.25061065	0.222101494	0.22032243	0.236932099	0.198893706	0.19833903	1.955554919	9-13-180517	0.254220739
9	4	0.241287491	0.240840256	0.252931118	0.217204811	0.214948699	0.23497802	0.197097303	0.196873471	2.432433217	9-14-180517	0.287414478
9	4	0.234878725	0.233756721	0.244748414	0.213852437	0.212506101	0.227650225	0.196605738	0.196384951	2.318182636	9-18-180517	0.206126121
9	4	0.223630338	0.223253548	0.233146071	0.20531825	0.200293109	0.223253548	0.181879085	0.181240842	2.205128975	9-20-180517	0.292088473
9	4	0.244816055	0.245236933	0.253053248	0.218404089	0.218368337	0.232046902	0.201592451	0.201270148	2.571429348	9-22-180517	0.222944352
9	4	0.230556447	0.229848564	0.241573036	0.205891051	0.204689786	0.217391297	0.190600972	0.190034196	2.716667702	9-23-180517	0.176969941
9	4	0.235778728	0.23546654	0.243771374	0.214640884	0.214460179	0.226673186	0.199053501	0.19882755	2.34375101	9-25-180517	0.331975635
9	4	0.229169518	0.227650225	0.239863217	0.211441994	0.210552022	0.225207627	0.194459453	0.194430873	2.06060697	9-26-180517	0.228609544
9	4	0.223921025	0.225451887	0.231558383	0.204309596	0.201270148	0.218246207	0.18718223	0.187103078	2.706897686	9-27-180517	0.184205865
9	4	0.231483224	0.231069863	0.237787008	0.213321077	0.211529061	0.226673186	0.194308633	0.194430873	2.142858062	9-28-180517	0.290508078
9	4	0.211565355	0.211529061	0.21995604	0.203263025	0.202735707	0.21397166	0.187923942	0.187591597	1.580645149	9-29-180517	0.281388461
9	4	0.209282371	0.210063502	0.219223261	0.195574667	0.194919392	0.206155345	0.183027599	0.182706401	2.240000095	9-32-180517	0.235847725
9	4	0.219202403	0.221299469	0.229604304	0.198427532	0.195407912	0.211529061	0.181098032	0.180752322	2.766667667	9-33-180517	0.257761203
9	4	0.230898175	0.231069863	0.243282855	0.191542931	0.189057156	0.204201266	0.171985577	0.171958968	3.457143821	9-34-180517	0.348098855
9	4	0.220236213	0.218856871	0.231558383	0.202057093	0.203224227	0.216902778	0.180743669	0.180263802	1.680851683	9-36-180517	0.200860013
10	4	0.234753088	0.232535422	0.245969713	0.207873125	0.205178306	0.21983391	0.19063592	0.190522715	2.86666754	10-1-180517	0.203715618
10	4	0.229057012	0.229360044	0.237909138	0.21097855	0.209086463	0.226184666	0.192138074	0.191499755	2.152778621	10-3-180517	0.289552899
10	4	0.24188323	0.240840256	0.252198339	0.222101836	0.222276509	0.237909138	0.196938089	0.195896432	1.703703291	10-6-180517	0.19612027
10	4	0.240800213	0.239863217	0.250977039	0.216456773	0.216414258	0.227650225	0.201644246	0.201758668	2.600001024	10-7-180517	0.251686302
10	4	0.214976621	0.215437219	0.229360044	0.210589725	0.207620904	0.225207627	0.19035529	0.190034196	1.444444463	10-12-180517	0.312714461
10	4	0.220002666	0.222276509	0.231191993	0.20246005	0.201758668	0.215925738	0.188501555	0.188080117	2.50000106	10-15-180517	0.437057479
10	4	0.237793669	0.237909138	0.248900831	0.218299939	0.218368337	0.231069863	0.198543894	0.19785051	1.952381605	10-16-180517	0.31887428
10	4	0.253138208	0.253053248	0.261602342	0.23183317	0.230581343	0.246702492	0.213138267	0.21299462	2.277776707	10-19-180517	0.311771278
10	4	0.221258442	0.22081095	0.233023942	0.220203654	0.219345391	0.234489501	0.201680016	0.200781628	1.078947302	10-20-180517	0.273191341
10	4	0.225526032	0.225207627	0.23595506	0.215714434	0.214460179	0.228627265	0.196510598	0.195896432	1.578948205	10-21-180517	0.252992774
10	4	0.232437	0.232535422	0.241206646	0.221889482	0.221299469	0.233512461	0.211107876	0.210063502	1.999998754	10-23-180517	0.203016856
10	4	0.225071922	0.224230587	0.23497802	0.211721437	0.211040542	0.225207627	0.197138004	0.196873471	1.931035427	10-25-180517	0.278032332
10	4	0.251570843	0.251587689	0.262212992	0.235760818	0.233023942	0.25012213	0.211578038	0.210552022	1.826086378	10-27-180517	0.159300197
10	4	0.244867829	0.243771374	0.254518807	0.227724375	0.227650225	0.239863217	0.213157197	0.21299462	2.099998874	10-29-180517	0.200180743
10	4	0.229085056	0.229115784	0.237542748	0.219106472	0.218368337	0.232046902	0.204334876	0.203712747	1.733334311	10-32-180517	0.330059386
10	4	0.240800949	0.240107477	0.251221299	0.226046246	0.224719107	0.241328776	0.21595763	0.210552022	2.086205807	10-33-180517	0.245528685
10	4	0.22853607	0.229604304	0.238519788	0.227940173	0.229115784	0.241695166	0.214419554	0.21299462	1.030303023	10-35-180517	0.270068899
10	4	0.215161579	0.215681478	0.224352717	0.209424152	0.209086463	0.222276509	0.191710659	0.191011235	1.36486483	10-37-180517	0.260147593
10	4	0.256560482	0.255495846	0.267586708	0.229027191	0.228627265	0.248656571	0.208939806	0.206155345	2.195651328	10-39-180517	0.506986268
10	4	0.250345602	0.24963361	0.261846602	0.237828831	0.238397658	0.250977039	0.22733453	0.229360044	2.243243183	10-40-180517	0.048222783
10	4	0.241007956	0.240595996	0.25061065	0.224378739	0.224230587	0.238886178	0.212506105	0.211529061	2.288460064	10-42-180517	0.282818152
10	4	0.2563361	0.255984366	0.26453346	0.223202215	0.222765028	0.234489501	0.209451238	0.208597943	3.344825206	10-44-180517	0.254043172
10	4	0.238271825	0.239374697	0.248168051	0.217242365	0.216414258	0.228627265	0.208506822	0.207132384	3.473685702	10-45-180517	0.180190771
10	4	0.218069515	0.216902778	0.228627265	0.208551885	0.207620904	0.21983391	0.194798697	0.194430873	1.703703729	10-46-180517	0.348896151
10	4	0.230532997	0.231069863	0.240351737	0.204414896	0.203224227	0.214948699	0.20083154	0.19833903	6.700002682	10-47-180517	0.042684321
10	4	0.245936099	0.244748414	0.254763067	0.226428292	0.228138745	0.242794335	0.200301371	0.199804589	1.586206591	10-50-180517	0.322510068
10	4	0.238764047	0.238397658	0.247191012	0.221033597	0.22081095	0.233146071	0.204670762	0.203712747	2.028570546	10-53-180517	0.237072045
11	4	0.232280221	0.232535422	0.246213973	0.209381669	0.207132384	0.222765028	0.193737153	0.193453833	2.857143933	11-2-180517	0.249775135
11	4	0.254590547	0.253541768	0.265754759	0.222768154	0.222276509	0.238886178	0.199563221	0.199316069	2.361701213	11-5-180517	0.369231561
11	4	0.207563912	0.207620904	0.216414258	0.195004354	0.194430873	0.208597943	0.176865617	0.177332684	1.771428541	11-40-180517	0.203223834
11	4	0.23795116	0.238886178	0.247679532	0.219495295	0.217391297	0.233023942	0.204536449	0.204201266	2.629630817	11-42-180517	0.279152097
11	4	0.239196404	0.237909138	0.24987787	0.211603199	0.211040542	0.221299469	0.200796949	0.200781628	3.619048761	11-49-180517	0.258000439
11	4	0.228212353	0.227650225	0.237909138	0.210475368	0.210063502	0.221787989	0.197740108	0.19785051	2.440001189	11-56-180517	0.21476076
11	4	0.223752456	0.222520769	0.23595506	0.198472665	0.19785051	0.208597943	0.187227583	0.187103078	3.295456161	11-59-180517	0.306864182
11	4	0.235058366	0.23546654	0.247679532	0.208686439	0.208109424	0.22081095	0.193717946	0.193942353	2.931035427	11-61-180517	0.180972857
12	4	0.238420088	0.239374697	0.249145091	0.222451091	0.221299469	0.23497802	0.209368688	0.209086463	2.47999829	12-2-180517	0.154440006
12	4	0.252513656	0.253053248	0.2642892	0.227477359	0.227650225	0.240840256	0.210175805	0.209086463	2.368419989	12-6-180517	0.382655466
12	4	0.243345218	0.243282855	0.253541768	0.228386103	0.230581343	0.242794335	0.211644881	0.211529061	1.666666177	12-8-180517	0.337497953
12	4	0.230386761	0.230581343	0.239863217	0.22528462	0.224719107	0.238397658	0.210141416	0.209574983	1.387096408	12-17-180517	0.343038316
12	4	0.232739636	0.232535422	0.243282855	0.219745181	0.219345391	0.233023942	0.206908761	0.206643865	2.038460339	12-18-180517	0.33790419
12	4	0.233636468	0.234000981	0.242305815	0.214020118	0.21348314	0.226184666	0.197858624	0.197361991	2.272728203	12-20-180517	0.06305725
12	4	0.247908988	0.248168051	0.255495846	0.233289577	0.228138745	0.24938935	0.21294421	0.211529061	2.20588122	12-22-180517	0.052922938
12	4	0.257247779	0.255495846	0.265999019	0.230659479	0.230092824	0.244259894	0.216256625	0.215925738	2.793101418	12-24-180517	0.357408644
12	4	0.241090195	0.239863217	0.252564728	0.221728865	0.22032243	0.233023942	0.20987939	0.209574983	2.818179424	12-29-180517	0.18324139
12	4	0.264503717	0.263067901	0.276990712	0.234683125	0.232046902	0.248656571	0.217238286	0.216902778	3.048385169	12-28-180517	0.175661859
12	4	0.252933902	0.253053248	0.267220318	0.219162188	0.218368337	0.23595506	0.199083221	0.197361991	2.651163463	12-32-180517	0.155017339
12	4	0.240615111	0.241817296	0.251587689	0.229886925	0.230092824	0.243282855	0.213064703	0.21299462	1.685713657	12-36-180517	0.319133847
12	4	0.239348711	0.239374697	0.246946752	0.226568596	0.227161705	0.238397658	0.214315106	0.21397166	1.925924968	12-37-180517	0.152242642
12	4	0.235760555	0.23546654	0.245236933	0.221680668	0.221787989	0.234489501	0.203434699	0.203712747	1.756756175	12-41-180517	0.235528781
12	4	0.255603172	0.256961405	0.266243279	0.232368476	0.231558383	0.244748414	0.220711418	0.22081095	3.363636228	12-43-180517	0.302020198
12	4	0.26688506	0.266731799	0.281265259	0.229797953	0.228138745	0.242305815	0.216607199	0.216414258	4.291662484	12-46-180517	0.301548547
12	4	0.243336912	0.242794335	0.253053248	0.222760618	0.222276509	0.23497802	0.207388677	0.206888124	2.33333199	12-48-180517	0.040138199
12	4	0.275543126	0.275769413	0.291768432	0.237611046	0.233512461	0.254030287	0.212024033	0.211040542	2.88043362	12-50-180517	0.29267135
12	4	0.232264019	0.230581343	0.242427945	0.216521986	0.215437219	0.228627265	0.204534821	0.204201266	2.347827283	12-51-180517	0.191429375
12	4	0.230385932	0.230581343	0.240351737	0.21905258	0.218612604	0.234000981	0.203729506	0.202735707	1.753846233	12-56-180517	0.239751644
12	4	0.250102972	0.251587689	0.262335122	0.222065912	0.221299469	0.234000981	0.208827194	0.208597943	3.384612684	12-62-180517	0.482840184
12	4	0.245200675	0.245725453	0.257449925	0.220920546	0.217879817	0.23595506	0.199616418	0.199316069	2.500000754	12-63-180517	0.342037549
12	4	0.246862972	0.246213973	0.258426964	0.219432917	0.218856871	0.228627265	0.213108734	0.21299462	5.66665484	12-64-180517	0.293719324
12	4	0.236050049	0.23546654	0.243771374	0.216119847	0.216414258	0.230581343	0.196941924	0.196629211	1.962963697	12-66-180517	0.38847527
12	4	0.252628322	0.252564728	0.271616995	0.216722307	0.215925738	0.226673186	0.205659497	0.205178306	4.409092516	12-70-180517	0.391412753
12	4	0.231190404	0.231069863	0.242061555	0.220810023	0.22032243	0.234000981	0.200023572	0.199804589	1.523809157	12-74-180517	0.279990527
12	4	0.249415276	0.24938935	0.26538837	0.225505417	0.223253548	0.240840256	0.206152066	0.205178306	2.44594479	12-83-180517	0.21461612
12	4	0.231790025	0.233023942	0.240351737	0.21733727	0.216902778	0.229604304	0.207784937	0.207132384	2.650001423	12-86-180517	0.270783498
13	4	0.217080035	0.216902778	0.226184666	0.198190414	0.19833903	0.210552022	0.185002517	0.184660479	2.357142873	13-3-180517	0.063424809
13	4	0.230955873	0.231069863	0.238397658	0.208307573	0.206888124	0.222276509	0.189844564	0.189545676	2.394367104	13-4-180517	0.098313579
13	4	0.243129319	0.243282855	0.253541768	0.223252231	0.222276509	0.238886178	0.203714409	0.203712747	2.131578071	13-7-180517	0.022485602
13	4	0.227351921	0.227650225	0.236443579	0.204884031	0.202247187	0.21983391	0.191119795	0.190766975	3.212767325	13-8-180517	0.15979566
13	4	0.230959944	0.230581343	0.239863217	0.216613267	0.216902778	0.230581343	0.200233926	0.199804589	1.800000807	13-13-180517	0.351086622
13	4	0.230499921	0.229115784	0.238397658	0.215370864	0.214948699	0.227650225	0.200795942	0.200293109	1.966667667	13-17-180517	0.249286792
13	4	0.223954062	0.223253548	0.232046902	0.203678976	0.202735707	0.216902778	0.189148247	0.189057156	2.50000106	13-20-180517	0.108073296
13	4	0.250111027	0.249145091	0.262823641	0.237240634	0.234000981	0.252564728	0.212422402	0.212017581	1.688888434	13-23-180517	0.310233489
13	4	0.243979526	0.244504154	0.255007327	0.230264375	0.229604304	0.243771374	0.212368114	0.212506101	1.871427834	13-24-180517	0.3317254
13	4	0.229427423	0.228627265	0.237420619	0.216047265	0.215437219	0.228627265	0.195134559	0.194430873	1.627907681	13-26-180517	0.363058652
13	4	0.264804536	0.265754759	0.280898869	0.222675087	0.22032243	0.23546654	0.205441373	0.205178306	3.999997161	13-34-180517	0.347523587
13	4	0.246001851	0.244259894	0.259892523	0.22417429	0.219345391	0.241817296	0.200726709	0.200293109	2.307691278	13-38-180517	0.139145599
13	4	0.2397856	0.240107477	0.25073278	0.226550185	0.225207627	0.237909138	0.213394975	0.21348314	2.270831722	13-40-180517	0.343824312
13	4	0.258310144	0.257938445	0.270151436	0.233976088	0.233512461	0.247679532	0.213866599	0.21348314	2.219511335	13-42-180517	0.483693412
13	4	0.236776338	0.238397658	0.245236933	0.217014191	0.217391297	0.229115784	0.203184388	0.202735707	2.43333438	13-44-180517	0.389757665
13	4	0.243957831	0.244504154	0.255740106	0.223022614	0.222276509	0.23546654	0.209194662	0.208597943	2.624998191	13-48-180517	0.364416417
13	4	0.272814656	0.275036633	0.285784066	0.231259884	0.227650225	0.244259894	0.212420965	0.212017581	4.031247177	13-50-180517	0.351699561
13	4	0.23633342	0.237420619	0.248656571	0.211990953	0.211040542	0.225696146	0.19685176	0.196873471	2.862069937	13-51-180517	0.233064282
13	4	0.243228847	0.243282855	0.252076209	0.218140506	0.216902778	0.230581343	0.205331536	0.204689786	3.160001169	13-52-180517	0.368973878
13	4	0.23616174	0.23595506	0.244748414	0.219626868	0.218856871	0.232046902	0.201412854	0.201270148	1.972221431	13-54-180517	0.416843961
13	4	0.221737095	0.222765028	0.232535422	0.208861617	0.208597943	0.22068882	0.1945558	0.193942353	1.966667667	13-67-180517	0.145810003
13	4	0.220265429	0.21983391	0.230581343	0.211697046	0.209574983	0.225696146	0.197197386	0.196384951	1.77777878	13-69-180517	0.340731972
13	4	0.235642026	0.23497802	0.245969713	0.218680221	0.218856871	0.232046902	0.203848821	0.203712747	2.064515122	13-71-180517	0.285568264
13	4	0.231618971	0.230581343	0.241573036	0.209984325	0.209574983	0.222276509	0.194539219	0.194430873	2.38709769	13-74-180517	0.134600227
13	4	0.222292433	0.222765028	0.229604304	0.215335278	0.214948699	0.228627265	0.202141554	0.202002928	1.6037747	13-76-180517	0.086768976
14	4	0.231910855	0.231558383	0.245481193	0.207162634	0.206155345	0.221299469	0.1934828	0.192965314	2.925927088	14-1-180517	0.38212325
14	4	0.250353534	0.25012213	0.259526134	0.236704703	0.237420619	0.25061065	0.218063912	0.216902778	1.61904715	14-10-180517	0.227254903
14	4	0.24081805	0.240840256	0.252320468	0.222301448	0.221299469	0.234489501	0.202465574	0.202247187	2.025640236	14-14-180517	0.152184024
14	4	0.277726039	0.275525153	0.296531498	0.248270954	0.243771374	0.267220318	0.219322953	0.218856871	2.274509831	14-15-180517	0.38416715
14	4	0.257117732	0.255495846	0.266243279	0.238743254	0.238397658	0.253053248	0.221666795	0.221299469	1.999999942	14-24-180517	0.506147222
14	4	0.246195326	0.245236933	0.255984366	0.22640554	0.225207627	0.246702492	0.201739486	0.201270148	1.836734144	14-36-180517	0.244692307
14	4	0.251723389	0.25012213	0.262823641	0.229101362	0.229604304	0.242672205	0.215829105	0.215437219	2.448274363	14-47-180517	0.156159781
14	4	0.24070735	0.241817296	0.248656571	0.223739263	0.221787989	0.236932099	0.212576474	0.212506101	3.157891476	14-54-180517	0.123840705
14	4	0.241650554	0.241573036	0.251221299	0.224673478	0.223253548	0.237909138	0.20820668	0.207620904	2.171873933	14-60-180517	0.158917866
15	4	0.230592197	0.231069863	0.238397658	0.209356677	0.207620904	0.223497808	0.194128129	0.193942353	2.714286769	15-5-180517	0.163967786
15	4	0.25353534	0.255007327	0.267708838	0.216357762	0.215925738	0.232046902	0.197681462	0.196384951	3.000000768	15-7-180517	0.192315652
15	4	0.251604702	0.251099169	0.259404004	0.223464649	0.222765028	0.236443579	0.209605131	0.209574983	3.148145893	15-11-180517	0.217394525
15	4	0.232272002	0.233023942	0.241817296	0.208775592	0.207132384	0.225207627	0.191504065	0.191011235	2.606061578	15-14-180517	0.348009114
15	4	0.238021363	0.236932099	0.248168051	0.224740037	0.223742068	0.239863217	0.205513552	0.205178306	1.710525754	15-15-180517	0.209033634
15	4	0.280418704	0.281387389	0.297997057	0.234817769	0.233023942	0.252564728	0.211001048	0.210552022	3.152172445	15-16-180517	0.308719686
15	4	0.256046628	0.255984366	0.263800681	0.227003116	0.226428926	0.242305815	0.211271699	0.211040542	2.920633122	15-20-180517	0.386258771
15	4	0.230473777	0.231314123	0.239252567	0.208434509	0.206643865	0.222276509	0.198744039	0.19833903	3.970589783	15-21-180517	0.254356453
15	4	0.241075895	0.241817296	0.248656571	0.225727456	0.225696146	0.239374697	0.213743342	0.212506101	2.222221001	15-23-180517	0.293762731
15	4	0.249439151	0.25012213	0.260381043	0.233871004	0.233512461	0.247679532	0.217359601	0.217391297	2.030302092	15-30-180517	0.471632161
15	4	0.237364642	0.23595506	0.246702492	0.223090005	0.223253548	0.236443579	0.206901274	0.206643865	1.764705263	15-31-180517	0.266477277
15	4	0.252434271	0.254030287	0.263800681	0.225591369	0.224230587	0.238886178	0.207581306	0.207620904	2.794116119	15-36-180517	0.192596964
15	4	0.271622138	0.273082554	0.284074247	0.233520337	0.233512461	0.249145091	0.215180266	0.214460179	3.076921442	15-38-180517	0.219635777
15	4	0.259029735	0.259892523	0.269662917	0.238589322	0.23595506	0.255984366	0.216369556	0.215437219	2.166665781	15-45-180517	0.112777149
15	4	0.287552429	0.288226664	0.302637994	0.246992046	0.242305815	0.265754759	0.219086688	0.218368337	2.918366212	15-46-180517	0.185702665
15	4	0.264870924	0.26477772	0.274548113	0.235657432	0.23473376	0.251221299	0.21656972	0.215925738	2.597401364	15-48-180517	0.177806702
15	4	0.237633914	0.237664878	0.247068882	0.206743575	0.205178306	0.218368337	0.193987688	0.193942353	3.891305437	15-62-180517	0.163900986
15	4	0.237532219	0.237909138	0.246702492	0.216330347	0.216414258	0.230092824	0.198053974	0.197361991	2.128205898	15-71-180517	0.334998621
15	4	0.234148204	0.23497802	0.242672205	0.219233635	0.218856871	0.231558383	0.205516586	0.205666825	2.222220832	15-72-180517	0.20597886
15	4	0.261252915	0.261846602	0.275525153	0.214695104	0.21299462	0.225451887	0.206058725	0.205666825	7.666668759	15-73-180517	0.221526207
15	4	0.253734529	0.249145091	0.274548113	0.211861814	0.208597943	0.224230587	0.190850242	0.190522715	3.243244069	15-75-180517	0.299502174
15	4	0.234104187	0.234489501	0.241817296	0.217853226	0.216169998	0.230092824	0.205517622	0.205178306	2.666668153	15-76-180517	0.252570894
15	4	0.223963903	0.223253548	0.231558383	0.201385785	0.199804589	0.21299462	0.186280592	0.186126038	2.714286769	15-77-180517	0.345067825
15	4	0.2578815	0.256961405	0.267830968	0.228569928	0.225696146	0.244259894	0.21083501	0.210063502	2.999998145	15-80-180517	0.437685593
15	4	0.22089285	0.22032243	0.231680512	0.216435053	0.216414258	0.227161705	0.20525317	0.205178306	1.347827403	15-84-180517	0.396818648
15	4	0.230863596	0.230092824	0.239374697	0.221098411	0.22032243	0.234000981	0.20308457	0.202735707	1.55555512	15-90-180517	0.108433766
16	4	0.245597316	0.243771374	0.257694185	0.214727251	0.214948699	0.229360044	0.195444484	0.195407912	2.475000725	16-2-180517	0.332701028
16	4	0.232814245	0.232535422	0.241328776	0.222041947	0.22081095	0.236443579	0.201056617	0.200781628	1.585365396	16-4-180517	0.190252679
16	4	0.236678176	0.236443579	0.249145091	0.222968972	0.222276509	0.238886178	0.200466528	0.200293109	1.64444399	16-5-180517	0.017509487
16	4	0.236385247	0.237909138	0.246213973	0.218012529	0.216658518	0.230947733	0.206651823	0.205666825	2.933334565	16-10-180517	0.18340466
16	4	0.238034107	0.236443579	0.25036639	0.21275718	0.211529061	0.228627265	0.192931409	0.192476794	2.307693095	16-11-180517	0.437763913
16	4	0.229575899	0.230581343	0.239618957	0.215930601	0.216169998	0.225329757	0.206961984	0.207132384	2.594596206	16-14-180517	0.311787327
16	4	0.27426569	0.272594035	0.2940889	0.222615906	0.222276509	0.234489501	0.204983985	0.205178306	3.942854638	16-19-180517	0.264872615
16	4	0.265725233	0.26526624	0.27918905	0.239230841	0.236932099	0.255495846	0.210804121	0.210063502	2.054544865	16-25-180517	0.32878213
16	4	0.237879074	0.237909138	0.24938935	0.226982113	0.227650225	0.243038595	0.206890542	0.206643865	1.48837176	16-28-180517	0.338904115
16	4	0.262865119	0.2642892	0.275280893	0.216335431	0.214948699	0.232046902	0.195160124	0.194919392	3.463415284	16-32-180517	0.245923949
16	4	0.23349695	0.234000981	0.241817296	0.206329995	0.204689786	0.21983391	0.19393672	0.192476794	3.400001163	16-35-180517	0.132123776
16	4	0.252547527	0.252076209	0.261358082	0.23093214	0.229115784	0.248168051	0.211590185	0.211040542	2.2702693	16-36-180517	0.418835444
16	4	0.220459044	0.221299469	0.230092824	0.211651665	0.211529061	0.224108458	0.195965063	0.195896432	1.625000952	16-39-180517	0.175724142
16	4	0.227558745	0.226673186	0.239863217	0.20852661	0.206643865	0.222276509	0.191024354	0.191011235	2.281250884	16-42-180517	0.205145066
16	4	0.281494627	0.280898869	0.296042979	0.24006592	0.239863217	0.256472886	0.212996475	0.21299462	2.527271856	16-44-180517	0.287040574
16	4	0.238278506	0.239618957	0.245359063	0.221790064	0.222276509	0.234489501	0.203065898	0.203224227	1.910255685	16-47-180517	0.296901478
16	4	0.247375649	0.247191012	0.255984366	0.221875031	0.21983391	0.239863217	0.202057622	0.202247187	2.555554267	16-54-180517	0.164874002
16	4	0.246568693	0.247191012	0.255495846	0.22904779	0.226673186	0.239374697	0.21426092	0.21348314	2.555553787	16-56-180517	0.056158373
16	4	0.261902339	0.262090862	0.277112842	0.234715778	0.234489501	0.251587689	0.210599794	0.208597943	2.066037084	16-59-180517	0.138075794
16	4	0.222765023	0.222765028	0.230581343	0.210791127	0.211040542	0.225696146	0.193628845	0.192965314	1.648649411	16-63-180517	0.110745038
16	4	0.246592823	0.248900831	0.256350756	0.233210669	0.232535422	0.248656571	0.207691751	0.207132384	1.644230387	16-64-180517	0.139554139
16	4	0.251882311	0.251587689	0.267708838	0.225477262	0.221787989	0.242183685	0.204031696	0.203712747	2.64864736	16-67-180517	0.469470453
16	4	0.224529997	0.223742068	0.232535422	0.206560867	0.205666825	0.218856871	0.192830941	0.191988274	2.32142966	16-68-180517	0.527843983
16	4	0.253843195	0.253541768	0.2642892	0.236829039	0.232046902	0.255251586	0.205327206	0.205178306	1.799999598	16-70-180517	0.081008501
16	4	0.235816797	0.236932099	0.245969713	0.220307345	0.219345391	0.23497802	0.205278614	0.204689786	2.199998772	16-73-180517	0.339282761
16	4	0.225175588	0.225696146	0.23546654	0.209696619	0.208842203	0.222398639	0.193813062	0.193453833	2.095239002	16-74-180517	0.137141351
16	4	0.210829201	0.211529061	0.221665859	0.206717444	0.206155345	0.221787989	0.18785712	0.187591597	1.289473656	16-77-180517	0.317971199
16	4	0.248883901	0.248900831	0.259892523	0.21620247	0.21348314	0.229604304	0.197621715	0.196873471	3.132353812	16-80-180517	0.406135938
16	4	0.22709363	0.227161705	0.2357108	0.211866745	0.211040542	0.223253548	0.199427193	0.19882755	2.32000111	16-83-180517	0.513582323
16	4	0.252211602	0.252808988	0.266243279	0.224300893	0.221299469	0.241328776	0.202511702	0.201270148	2.573169605	16-88-180517	0.1204778
16	4	0.224754164	0.225207627	0.23546654	0.211560613	0.210552022	0.223253548	0.198888002	0.19833903	2.200001195	16-89-180517	0.29804329
16	4	0.232264258	0.233268201	0.242794335	0.213861788	0.212017581	0.226184666	0.196909683	0.196384951	2.35937587	16-90-180517	0.41863725
1	5	0.233696447	0.233756721	0.242183685	0.209031293	0.210063502	0.222276509	0.18873405	0.188568637	2.10227345	1-7-180517	0.27786299
1	5	0.214532352	0.214948699	0.224230587	0.208794547	0.208597943	0.223253548	0.190050203	0.189057156	1.325000012	1-13-180517	0.257348246
1	5	0.221626822	0.223742068	0.231558383	0.2156859	0.217391297	0.231558383	0.189697766	0.189057156	1.22413847	1-17-180517	0.218266607
1	5	0.238710529	0.239618957	0.24951148	0.212966649	0.21397166	0.226184666	0.192342288	0.191011235	2.117021876	1-18-180517	0.290959162
1	5	0.235629378	0.23473376	0.244137764	0.212255387	0.211040542	0.225207627	0.196389264	0.195896432	2.56451703	1-25-180517	0.250874786
1	5	0.21700641	0.218124077	0.226306796	0.207017343	0.207620904	0.216902778	0.190574179	0.189545676	1.58108108	1-26-180517	0.440728485
1	5	0.198123174	0.19785051	0.208353683	0.187244711	0.187591597	0.19785051	0.174369197	0.173913047	1.750000037	1-28-180517	0.376896128
1	5	0.214379072	0.214704439	0.224108458	0.192487134	0.191499755	0.202735707	0.177579648	0.176844165	2.583333322	1-30-180517	0.3798174
1	5	0.240003705	0.240351737	0.249145091	0.207449203	0.206155345	0.218979001	0.192566916	0.192476794	3.50000106	1-43-180517	0.466234977
1	5	0.204154226	0.203712747	0.214948699	0.198002598	0.196873471	0.207620904	0.186270994	0.186126038	1.636363679	1-45-180517	0.08287557
1	5	0.235049777	0.236443579	0.246702492	0.20711298	0.205666825	0.216902778	0.20024459	0.19785051	4.937501751	1-46-180517	0.181492376
1	5	0.245579792	0.244259894	0.258671224	0.21396914	0.21299462	0.224719107	0.195027979	0.194919392	2.729730546	1-50-180517	0.272620062
1	5	0.24742837	0.245481193	0.26416707	0.210630369	0.210063502	0.222276509	0.194353606	0.193453833	3.132353812	1-52-180517	0.360628039
1	5	0.208063982	0.209086463	0.214948699	0.198623287	0.19785051	0.207620904	0.191898407	0.191499755	2.76923106	1-59-180517	0.42860778
1	5	0.233025983	0.233023942	0.243282855	0.211135334	0.210552022	0.224719107	0.191437871	0.191011235	2.150000765	1-61-180517	0.225065635
1	5	0.212305219	0.21397166	0.22032243	0.195038589	0.193698093	0.207132384	0.186532555	0.186614558	3.862069151	1-63-180517	0.282371764
1	5	0.220569255	0.21983391	0.229115784	0.210307093	0.209574983	0.22007817	0.200448903	0.19882755	1.954546728	1-68-180517	0.1015619
1	5	0.220357799	0.21983391	0.231069863	0.205817708	0.204689786	0.216902778	0.187772055	0.187591597	1.885715089	1-71-180517	0.335494565
1	5	0.242225339	0.242061555	0.252564728	0.220548886	0.22032243	0.233023942	0.201475367	0.201758668	2.171051697	1-73-180517	0.266320156
1	5	0.219345384	0.22032243	0.226673186	0.198379234	0.19833903	0.210063502	0.183813788	0.18319492	2.451613862	1-74-180517	0.170183154
1	5	0.227564012	0.229604304	0.238153398	0.208972432	0.207620904	0.22032243	0.196461677	0.196384951	2.956522958	1-82-180517	0.199694479
1	5	0.233032266	0.233512461	0.242794335	0.205624516	0.204201266	0.217391297	0.19192503	0.191988274	3.400001163	1-86-180517	0.214269736
1	5	0.207257649	0.206888124	0.217269167	0.196080544	0.195896432	0.204689786	0.186186921	0.186126038	2.124999872	1-87-180517	0.173574552
1	5	0.214742176	0.214460179	0.222765028	0.202105688	0.202002928	0.21397166	0.186536858	0.186126038	1.784615312	1-92-180517	0.142138911
1	5	0.219891602	0.219345391	0.228260875	0.190556407	0.189545676	0.200781628	0.175519543	0.175378606	3.103449408	1-97-180517	0.184554026
1	5	0.206134759	0.205666825	0.216292128	0.195004965	0.193942353	0.205178306	0.184266693	0.18417196	2.200000041	1-99-180517	0.169010421
2	5	0.24916388	0.249145091	0.259404004	0.221393782	0.21983391	0.234000981	0.205010029	0.204689786	2.935482105	2-5-180517	0.240342789
2	5	0.22446321	0.224719107	0.23595506	0.200042341	0.199316069	0.210552022	0.187640517	0.186614558	3.00000126	2-11-180517	0.177383857
2	5	0.230488745	0.231802642	0.240840256	0.217141196	0.216414258	0.229726434	0.201902425	0.201514408	2.032787847	2-14-180517	0.35313617
2	5	0.2312548	0.229604304	0.239863217	0.218389362	0.218368337	0.230581343	0.199802738	0.199804589	1.605263926	2-18-180517	0.156862258
2	5	0.246120768	0.245725453	0.257449925	0.227292351	0.224230587	0.237420619	0.209538708	0.208597943	2.374998753	2-26-180517	0.370563794
2	5	0.250299007	0.25061065	0.263067901	0.224757044	0.222765028	0.238519788	0.210716262	0.210552022	3.279997406	2-27-180517	0.129256785
2	5	0.257219587	0.258426964	0.266243279	0.23714996	0.23595506	0.251099169	0.217695262	0.216902778	2.179486216	2-33-180517	0.150984168
2	5	0.269316332	0.267220318	0.278456271	0.232817382	0.233023942	0.246702492	0.212817116	0.212506101	2.666665416	2-35-180517	0.186195091
2	5	0.240819015	0.240840256	0.24963361	0.218633081	0.218368337	0.230581343	0.205296332	0.205178306	2.70370479	2-37-180517	0.128919479
2	5	0.239823411	0.238397658	0.248290181	0.227471057	0.227650225	0.240840256	0.210127975	0.209574983	1.594594142	2-40-180517	0.253423726
2	5	0.233253395	0.233512461	0.246702492	0.209307828	0.207620904	0.223742068	0.190803512	0.190522715	2.514286513	2-47-180517	0.458225753
2	5	0.253950271	0.255495846	0.26477772	0.225466542	0.224719107	0.238519788	0.210512769	0.210552022	3.172411544	2-50-180517	0.221392619
2	5	0.236092282	0.236199319	0.244748414	0.225178186	0.226184666	0.238397658	0.207217508	0.207132384	1.525640603	2-52-180517	0.198315967
2	5	0.238359425	0.238641918	0.248656571	0.212782833	0.212506101	0.225207627	0.195119509	0.194919392	2.48611187	2-59-180517	0.601341103
2	5	0.214748855	0.21397166	0.222765028	0.202696215	0.201758668	0.21397166	0.194764241	0.194430873	2.666666712	2-64-180517	0.164513452
2	5	0.235258917	0.23595506	0.246702492	0.214966846	0.214460179	0.227405965	0.204490169	0.204201266	3.095239622	2-65-180517	0.345674281
2	5	0.239879657	0.240351737	0.24963361	0.219091668	0.216902778	0.234000981	0.200223244	0.199804589	2.371429395	2-74-180517	0.216173896
2	5	0.248612834	0.248656571	0.261358082	0.219246167	0.217391297	0.233512461	0.20204991	0.201758668	3.000001024	2-76-180517	0.246625511
2	5	0.221085735	0.219345391	0.230581343	0.210135584	0.210552022	0.221787989	0.196086448	0.195896432	1.600001024	2-77-180517	0.205011651
2	5	0.241963255	0.242305815	0.25061065	0.216347293	0.214948699	0.229115784	0.199300956	0.199316069	2.750000864	2-80-180517	0.374648012
3	5	0.246553452	0.248900831	0.256961405	0.232075055	0.232046902	0.246702492	0.215692707	0.215437219	2.014705037	3-1-180517	0.092347471
3	5	0.256687834	0.255495846	0.266976058	0.237186487	0.238397658	0.251587689	0.222293644	0.222276509	2.06060604	3-4-180517	0.262373371
3	5	0.247266169	0.246702492	0.255984366	0.229198735	0.229604304	0.245236933	0.208980251	0.208353683	1.804597099	3-6-180517	0.253586682
3	5	0.254540615	0.256961405	0.267708838	0.246954394	0.245481193	0.263800681	0.225198043	0.224719107	1.552941164	3-7-180517	0.204341355
3	5	0.23940763	0.239374697	0.250854909	0.230169679	0.229604304	0.242305815	0.219449033	0.218856871	1.90909085	3-8-180517	0.374344768
3	5	0.262335122	0.266487539	0.272960424	0.233950846	0.231558383	0.249145091	0.218167647	0.217879817	3.553568554	3-9-180517	0.371451941
3	5	0.265541647	0.266487539	0.276502192	0.241700107	0.240840256	0.255984366	0.226045693	0.225696146	2.693548383	3-12-180517	0.163956855
3	5	0.25315808	0.254030287	0.262335122	0.230025271	0.229604304	0.243282855	0.215382888	0.214460179	2.612901571	3-13-180517	0.24308372
3	5	0.253619413	0.252320468	0.26477772	0.220868974	0.221299469	0.236443579	0.204343722	0.203712747	2.763887494	3-16-180517	0.269356836
3	5	0.278071692	0.277967751	0.289936483	0.254491001	0.255007327	0.270151436	0.227620214	0.227161705	1.824561362	3-19-180517	0.303363024
3	5	0.256232384	0.257694185	0.268441617	0.236562866	0.236443579	0.251099169	0.222332087	0.221787989	2.450000034	3-23-180517	0.292482516
3	5	0.258475816	0.259892523	0.267708838	0.245130046	0.243771374	0.260747433	0.231307542	0.231558383	2.320000072	3-24-180517	0.179710501
3	5	0.294673006	0.29457742	0.310698569	0.253495528	0.253541768	0.273326814	0.229369136	0.228138745	2.615384594	3-27-180517	0.208507963
3	5	0.240981271	0.242061555	0.251587689	0.219919368	0.218612604	0.23558867	0.214461387	0.211529061	4.310342155	3-26-180517	0.266952205
3	5	0.312479224	0.316316575	0.331216425	0.263228429	0.2642892	0.285784066	0.236797502	0.23595506	2.836208016	3-28-180517	0.273807852
3	5	0.24207651	0.242305815	0.248168051	0.224407933	0.223742068	0.239863217	0.211153907	0.210552022	2.407405782	3-29-180517	0.187957921
3	5	0.276813068	0.277479231	0.288470924	0.252291603	0.252320468	0.268197358	0.235120226	0.23497802	2.450704249	3-31-180517	0.296266553
3	5	0.258858011	0.260136783	0.268197358	0.234890248	0.233512461	0.253541768	0.210834746	0.210063502	2.135415947	3-32-180517	0.29622226
3	5	0.256523249	0.255984366	0.265754759	0.248976563	0.248168051	0.265632629	0.224156507	0.222765028	1.307692317	3-33-180517	0.327521837
3	5	0.229943551	0.229604304	0.238397658	0.216468361	0.216414258	0.228627265	0.207315665	0.206643865	2.350001581	3-38-180517	0.245091604
3	5	0.247146387	0.248168051	0.255984366	0.23438208	0.234489501	0.248656571	0.219573298	0.219345391	1.903225743	3-39-180517	0.266101185
3	5	0.252522248	0.254030287	0.266487539	0.228707085	0.225696146	0.247679532	0.21048924	0.209574983	2.757574252	3-44-180517	0.276827289
3	5	0.252509684	0.254030287	0.261113822	0.230910083	0.231069863	0.243771374	0.219841818	0.21983391	3.04347811	3-47-180517	0.290497395
3	5	0.273162861	0.270639956	0.296042979	0.229993252	0.229115784	0.244748414	0.216716185	0.216414258	4.26922702	3-52-180517	0.312760946
3	5	0.242762074	0.241817296	0.253053248	0.231727372	0.231558383	0.247679532	0.217942419	0.217879817	1.749999159	3-55-180517	0.245414243
3	5	0.24653151	0.246213973	0.253541768	0.236637447	0.237420619	0.25012213	0.220465972	0.219345391	1.486486478	3-56-180517	0.413591718
3	5	0.265961849	0.263800681	0.274548113	0.236898665	0.237420619	0.253053248	0.217934443	0.217391297	2.317072141	3-57-180517	0.102641398
4	5	0.231157684	0.231069863	0.239741087	0.209882862	0.211040542	0.224719107	0.194731217	0.191988274	2.051282766	4-3-180517	0.281433803
4	5	0.218389401	0.217879817	0.226673186	0.203382819	0.201514408	0.217879817	0.184546626	0.184660479	1.971014474	4-4-180517	0.126110124
4	5	0.239919856	0.241817296	0.247679532	0.213637626	0.21397166	0.229604304	0.192203834	0.191499755	2.239131084	4-5-180517	0.293604609
4	5	0.22191575	0.223253548	0.230825603	0.20949655	0.208597943	0.221299469	0.193411311	0.192965314	1.93750098	4-8-180517	0.02105573
4	5	0.226505002	0.227161705	0.237420619	0.215224168	0.214460179	0.230581343	0.192034503	0.191499755	1.553192136	4-12-180517	0.288953888
4	5	0.2264062	0.227161705	0.23595506	0.227848269	0.229604304	0.237909138	0.223715172	0.224230587	0.545454478	4-14-180517	0.340698728
4	5	0.221926151	0.222765028	0.230581343	0.203178593	0.201270148	0.215437219	0.18620401	0.186126038	2.419355776	4-19-180517	0.268235429
4	5	0.24275993	0.242061555	0.256961405	0.20871272	0.207132384	0.219345391	0.201432712	0.19882755	5.205884308	4-23-180517	0.373781588
4	5	0.212446529	0.214460179	0.22007817	0.214541604	0.215925738	0.221299469	0.193670993	0.191499755	0.939999999	4-24-180517	0.269102182
4	5	0.213871741	0.212506101	0.225696146	0.201287809	0.197361991	0.21397166	0.183498088	0.18319492	2.06896549	4-25-180517	0.334617827
4	5	0.222180625	0.221787989	0.231558383	0.203957371	0.203224227	0.218246207	0.187696607	0.187103078	2.151516061	4-26-180517	0.211555347
4	5	0.235087292	0.234000981	0.246213973	0.237057717	0.237664878	0.247923791	0.235339786	0.237420619	-14.00004913	4-27-180517	0.300199469
4	5	0.226437345	0.226673186	0.234489501	0.222618467	0.222765028	0.231802642	0.222618467	0.222765028	Inf	4-29-180517	0.303927766
4	5	0.224341314	0.225207627	0.234123111	0.214477487	0.21348314	0.227161705	0.195626581	0.195407912	1.648649467	4-31-180517	0.246366317
4	5	0.227142669	0.225207627	0.237664878	0.203978615	0.203224227	0.21397166	0.190453027	0.190522715	2.730770321	4-32-180517	0.277761925
4	5	0.218459069	0.218856871	0.225940406	0.213673282	0.21299462	0.224719107	0.199555682	0.199316069	1.428572515	4-33-180517	0.282734405
4	5	0.206514719	0.204201266	0.21824621	0.202561675	0.201758668	0.21397166	0.186023131	0.185637519	1.151515131	4-34-180517	0.385239031
4	5	0.224991546	0.228627265	0.234000981	0.213864934	0.21348314	0.225696146	0.199217954	0.19882755	2.03333438	4-35-180517	0.305606937
4	5	0.22650134	0.224719107	0.236932099	0.204113983	0.202247187	0.217879817	0.183578004	0.182706401	2.150000824	4-37-180517	0.145144308
4	5	0.229103865	0.230581343	0.239863217	0.198968966	0.196873471	0.212017581	0.176955206	0.176844165	2.682927606	4-40-180517	0.452894469
4	5	0.198747026	0.19833903	0.206888124	0.189915198	0.189057156	0.202247187	0.17547862	0.175378606	1.678571486	4-41-180517	0.143716334
4	5	0.222608327	0.223742068	0.232779682	0.222922046	0.224719107	0.233023942	0.194205843	0.192965314	0.969230794	4-42-180517	0.064422979
5	5	0.235201924	0.237420619	0.244748414	0.211317297	0.211040542	0.223253548	0.195157145	0.194919392	2.636364465	5-1-180517	0.325900024
5	5	0.24496925	0.245481193	0.257449925	0.223130095	0.22081095	0.237909138	0.203909554	0.203712747	2.442855895	5-2-180517	0.411906941
5	5	0.235961485	0.236443579	0.247191012	0.213447127	0.212506101	0.224230587	0.202445514	0.202247187	3.333334503	5-3-180517	0.202220341
5	5	0.240821282	0.241817296	0.257449925	0.211106395	0.210063502	0.221299469	0.199773245	0.199804589	4.095239622	5-4-180517	0.23537616
5	5	0.240643785	0.239863217	0.252076209	0.206757079	0.204689786	0.219345391	0.191231141	0.191011235	3.571429605	5-5-180517	0.308670616
5	5	0.233949556	0.232535422	0.245236933	0.209203566	0.207620904	0.223742068	0.187235826	0.187103078	2.214286445	5-6-180517	0.276994483
5	5	0.251223973	0.252076209	0.262701511	0.224740845	0.223253548	0.239374697	0.208811918	0.208109424	2.903224049	5-7-180517	0.336970108
5	5	0.233905342	0.234489501	0.246091843	0.21660089	0.214948699	0.229604304	0.203424722	0.203224227	2.666667974	5-9-180517	0.192228352
5	5	0.231921504	0.233023942	0.240840256	0.217128196	0.216902778	0.229604304	0.201510705	0.201758668	2.064517096	5-12-180517	0.308690151
5	5	0.235877102	0.236443579	0.245969713	0.223170939	0.222276509	0.236932099	0.2088548	0.209086463	2.074072827	5-13-180517	0.218203675
5	5	0.245110758	0.244259894	0.257327795	0.217557286	0.215925738	0.233023942	0.197818112	0.19785051	2.567568387	5-14-180517	0.236738303
5	5	0.23993413	0.240840256	0.24938935	0.228244714	0.227650225	0.240840256	0.211339222	0.211040542	1.794116962	5-15-180517	0.113292102
5	5	0.221002699	0.221543729	0.231191993	0.204231215	0.203224227	0.214948699	0.191950022	0.191744015	2.595745967	5-16-180517	0.240357783
5	5	0.271408481	0.272594035	0.283097208	0.234690803	0.233512461	0.25012213	0.215209183	0.214948699	3.105261531	5-17-180517	0.276817938
5	5	0.243661705	0.245481193	0.254030287	0.222587685	0.22081095	0.234000981	0.210575391	0.210552022	3.404758372	5-18-180517	0.190130391
5	5	0.228600997	0.227161705	0.236687839	0.217190818	0.218368337	0.229604304	0.204903391	0.204689786	1.642858151	5-20-180517	0.249937676
5	5	0.240248435	0.241328776	0.254152417	0.230651624	0.229115784	0.244748414	0.211786557	0.211529061	1.694443871	5-24-180517	0.243450119
5	5	0.267325135	0.267953098	0.283219337	0.253264519	0.247191012	0.283707857	0.210776636	0.209086463	1.544871585	5-26-180517	0.098968475
5	5	0.225588063	0.226184666	0.23546654	0.207307535	0.206643865	0.21983391	0.193149973	0.192476794	2.379311292	5-30-180517	0.25627547
5	5	0.234213378	0.233512461	0.243282855	0.22538004	0.225207627	0.238886178	0.209776782	0.209574983	1.53124948	5-33-180517	0.286621265
5	5	0.237829449	0.237176359	0.246702492	0.234542902	0.233512461	0.251099169	0.208436496	0.207620904	1.141509373	5-34-180517	0.401310743
5	5	0.237451883	0.238641918	0.247557402	0.214812007	0.21397166	0.227161705	0.201367058	0.201270148	2.942308758	5-35-180517	0.330224402
5	5	0.221578618	0.22081095	0.229115784	0.211714628	0.212017581	0.222276509	0.199892936	0.199316069	1.692308837	5-36-180517	0.208475737
5	5	0.244386234	0.245725453	0.255495846	0.209802877	0.208597943	0.21983391	0.200784815	0.200781628	5.750001759	5-37-180517	0.412905664
5	5	0.210544393	0.210063502	0.223253548	0.187912054	0.186126038	0.199316069	0.172896864	0.171958968	2.689655236	5-38-180517	0.180871452
6	5	0.254788335	0.254518807	0.272105515	0.230926147	0.230581343	0.247191012	0.203940724	0.203224227	1.874999543	6-2-180517	0.403570269
6	5	0.264834983	0.262823641	0.281387389	0.228155719	0.228627265	0.245725453	0.200474129	0.199804589	2.18644001	6-8-180517	0.248118757
6	5	0.237231981	0.237420619	0.245725453	0.212304764	0.212017581	0.225696146	0.198490035	0.19785051	2.793104446	6-7-180517	0.297694975
6	5	0.24304283	0.242061555	0.25061065	0.222755137	0.222276509	0.23595506	0.208641757	0.208597943	2.446426913	6-10-180517	0.157830065
6	5	0.229669436	0.229604304	0.240351737	0.220848521	0.219345391	0.234000981	0.204014786	0.203712747	1.656249384	6-11-180517	0.301378498
6	5	0.242441959	0.244259894	0.254030287	0.214726921	0.214460179	0.227161705	0.198024801	0.19785051	2.794118534	6-13-180517	0.07821582
6	5	0.235390347	0.234245241	0.247679532	0.233104855	0.232535422	0.245725453	0.216200572	0.215925738	1.102941091	6-18-180517	0.250810563
6	5	0.240151619	0.237664878	0.250854909	0.220816325	0.22081095	0.232413292	0.206471337	0.206155345	2.149998789	6-20-180517	0.232077124
6	5	0.223539281	0.224719107	0.232779682	0.20628018	0.205178306	0.216902778	0.195983392	0.195407912	3.000001331	6-21-180517	0.363535174
6	5	0.237787005	0.241817296	0.25012213	0.214970402	0.21348314	0.226184666	0.196907201	0.196384951	2.657143689	6-22-180517	0.138180625
6	5	0.258995242	0.257205665	0.272594035	0.232591917	0.230581343	0.248168051	0.212146344	0.212017581	2.434209402	6-24-180517	0.202045104
6	5	0.248694637	0.248900831	0.256350756	0.234137987	0.232535422	0.247679532	0.217590989	0.217391297	2.080644078	6-26-180517	0.360626433
6	5	0.254716855	0.255984366	0.266487539	0.234975773	0.2357108	0.25012213	0.216227042	0.215925738	2.024690547	6-45-180517	0.263643572
6	5	0.23616075	0.238397658	0.247068882	0.214406742	0.21299462	0.225696146	0.204624371	0.204689786	4.058825498	6-29-180517	0.115769972
6	5	0.256189079	0.256228626	0.268441617	0.22597822	0.225207627	0.239863217	0.203220356	0.202735707	2.380433848	6-30-180517	0.168869158
6	5	0.242800679	0.243282855	0.251831949	0.218447758	0.216902778	0.233512461	0.202874958	0.202735707	2.862069937	6-33-180517	0.304163129
6	5	0.236515069	0.236932099	0.246213973	0.228057534	0.227650225	0.240351737	0.212261845	0.211529061	1.575757061	6-35-180517	0.207677138
6	5	0.246824622	0.246702492	0.256961405	0.222496804	0.221787989	0.23497802	0.211133145	0.210552022	3.21738841	6-36-180517	0.124652111
6	5	0.235326089	0.234000981	0.244748414	0.222046482	0.221299469	0.23497802	0.210256036	0.210063502	2.130433366	6-38-180517	0.496730344
6	5	0.236656874	0.23546654	0.247191012	0.220401216	0.219345391	0.234489501	0.205371958	0.205666825	2.178570107	6-39-180517	0.321338723
6	5	0.255202734	0.257449925	0.266731799	0.213571315	0.211529061	0.227161705	0.19590337	0.195407912	3.8484858	6-41-180517	0.202671147
6	5	0.230131679	0.229604304	0.241817296	0.223233755	0.221299469	0.23595506	0.20639573	0.205666825	1.531249544	6-42-180517	0.504274798
6	5	0.208498514	0.206888124	0.219711781	0.206568348	0.206155345	0.217879817	0.192922759	0.192476794	1.053571391	6-43-180517	0.248807854
7	5	0.224111666	0.223253548	0.234000981	0.212659355	0.210063502	0.227650225	0.191440296	0.191011235	1.69230848	7-4-180517	0.355787304
7	5	0.252196665	0.253053248	0.267464578	0.220379032	0.218856871	0.232535422	0.200481737	0.200293109	2.842103826	7-5-180517	0.298269215
7	5	0.217679975	0.218856871	0.228138745	0.20653539	0.206643865	0.22032243	0.190019465	0.189545676	1.714286525	7-6-180517	0.269180234
7	5	0.24309675	0.240840256	0.258060575	0.213039451	0.21348314	0.225696146	0.196470465	0.196384951	2.600000795	7-7-180517	0.280022631
7	5	0.262090862	0.263800681	0.274059594	0.233924405	0.231558383	0.251587689	0.210195245	0.209086463	2.43478163	7-10-180517	0.149926598
7	5	0.22548924	0.224474847	0.233878851	0.214583865	0.21397166	0.226184666	0.200249878	0.200293109	1.76785816	7-11-180517	0.200275144
7	5	0.226657914	0.228138745	0.237420619	0.214726604	0.212017581	0.231558383	0.188254564	0.188080117	1.673470005	7-13-180517	0.132221116
7	5	0.24344157	0.243771374	0.257327795	0.220056293	0.219345391	0.231558383	0.21059921	0.209574983	3.499996213	7-16-180517	0.255785231
7	5	0.24741941	0.248656571	0.259892523	0.220195548	0.218856871	0.234489501	0.202948109	0.202247187	2.794116011	7-20-180517	0.238462964
7	5	0.231419966	0.231069863	0.239863217	0.215342692	0.214948699	0.226673186	0.205944833	0.204689786	2.571430034	7-21-180517	0.217578962
7	5	0.245260038	0.247191012	0.254518807	0.220042338	0.218368337	0.231558383	0.213626267	0.211529061	5.214287448	7-22-180517	0.332280605
7	5	0.224941157	0.226184666	0.23485589	0.207905373	0.206155345	0.222765028	0.186563565	0.186126038	2.000000699	7-23-180517	0.240649092
7	5	0.239933561	0.239863217	0.255251586	0.216028351	0.212017581	0.231069863	0.192632262	0.191988274	2.390244605	7-26-180517	0.279972461
7	5	0.217413921	0.217391297	0.225696146	0.206224529	0.205666825	0.217391297	0.189989228	0.190034196	1.750000016	7-27-180517	0.330417526
7	5	0.242260582	0.243282855	0.249145091	0.217272836	0.216902778	0.231558383	0.19694666	0.196873471	2.317073876	7-28-180517	0.266781767
7	5	0.233010443	0.232046902	0.244137764	0.21937643	0.217879817	0.232535422	0.205264553	0.204689786	2.074075186	7-29-180517	0.155184369
7	5	0.228652974	0.228138745	0.236443579	0.218097464	0.217879817	0.229604304	0.201036631	0.200781628	1.600000854	7-31-180517	0.344933596
7	5	0.238818793	0.23497802	0.253541768	0.216232523	0.21348314	0.232046902	0.195586218	0.195407912	2.189189979	7-32-180517	0.366559757
7	5	0.213187761	0.211040542	0.222520769	0.203733049	0.203712747	0.214460179	0.188971359	0.188568637	1.483870957	7-34-180517	0.21591095
8	5	0.239309561	0.239374697	0.246702492	0.226631253	0.227161705	0.242305815	0.204118834	0.203712747	1.520833037	8-1-180517	0.366279436
8	5	0.235916286	0.237420619	0.245725453	0.202981213	0.201758668	0.216902778	0.187661306	0.187103078	3.43333438	8-2-180517	0.235150558
8	5	0.237492109	0.236932099	0.246702492	0.226523568	0.226184666	0.239863217	0.209571128	0.209574983	1.647058285	8-3-180517	0.379444907
8	5	0.235022429	0.234489501	0.245725453	0.219119358	0.217879817	0.231069863	0.207582277	0.207620904	2.619049114	8-4-180517	0.284066301
8	5	0.250791739	0.24963361	0.260381043	0.235507971	0.23497802	0.24963361	0.213130193	0.21299462	1.666666212	8-6-180517	0.203419738
8	5	0.256999191	0.257938445	0.26526624	0.229045884	0.227650225	0.243282855	0.215127252	0.214948699	3.384612684	8-7-180517	0.19924719
8	5	0.265928886	0.266243279	0.276013672	0.23307108	0.231558383	0.247191012	0.214863414	0.214460179	3.02856955	8-8-180517	0.239101533
8	5	0.25192175	0.251099169	0.263800681	0.221761762	0.221299469	0.233023942	0.209849345	0.209574983	3.54166366	8-11-180517	0.374845385
8	5	0.243856864	0.243282855	0.255495846	0.223149524	0.222276509	0.237420619	0.205326437	0.205178306	2.228570394	8-12-180517	0.168270289
8	5	0.235547958	0.23595506	0.245236933	0.21290697	0.210552022	0.226673186	0.200415315	0.199804589	3.363637717	8-15-180517	0.181767977
8	5	0.2319407	0.233023942	0.242794335	0.210692196	0.211040542	0.224230587	0.194381872	0.193942353	2.285715113	8-16-180517	0.246069042
8	5	0.243120014	0.240840256	0.255740106	0.229979107	0.228627265	0.243771374	0.210023215	0.210063502	1.657894146	8-20-180517	0.149897119
8	5	0.226607165	0.226673186	0.237542748	0.21286056	0.212506101	0.225696146	0.19205136	0.191988274	1.690476872	8-21-180517	0.263768188
8	5	0.235593192	0.23546654	0.247191012	0.227792589	0.227650225	0.240351737	0.211288419	0.211040542	1.470587849	8-22-180517	0.310209476
8	5	0.259052993	0.259892523	0.268319488	0.22364004	0.222276509	0.23546654	0.211248791	0.211040542	4.347821687	8-23-180517	0.20789391
8	5	0.233247263	0.232535422	0.240840256	0.216275113	0.216414258	0.228138745	0.204797483	0.204689786	2.375001279	8-24-180517	0.284474549
8	5	0.261480212	0.261358082	0.269174397	0.284626878	0.251587689	0.272105515	0.213756836	0.21299462	1.253164448	8-25-180517	0.208953271
8	5	0.226309632	0.227650225	0.234489501	0.204841682	0.203957006	0.218856871	0.189159421	0.189057156	2.590164935	8-28-180517	0.285631582
8	5	0.236638985	0.239374697	0.246458232	0.21483964	0.21397166	0.228627265	0.196892173	0.195896432	2.405406172	8-29-180517	0.160136739
8	5	0.203479108	0.201758668	0.211040542	0.192549065	0.191499755	0.203224227	0.176505316	0.176355645	1.67741934	8-31-180517	0.449790633
9	5	0.20736713	0.206155345	0.215925738	0.189193618	0.188080117	0.201758668	0.173048303	0.172936007	2.193548383	9-1-180517	0.173744193
9	5	0.223552084	0.222765028	0.231069863	0.206672386	0.206155345	0.22032243	0.188213746	0.188080117	1.918919695	9-2-180517	0.316031419
9	5	0.229056204	0.228138745	0.247068882	0.189287792	0.187347338	0.199804589	0.175885694	0.175622866	4.479167932	9-3-180517	0.39890837
9	5	0.204622939	0.203712747	0.215925738	0.192528459	0.191499755	0.204201266	0.180221962	0.179775283	2.041666695	9-6-180517	0.306651972
9	5	0.246928522	0.247679532	0.260381043	0.215931398	0.210307762	0.23546654	0.18821528	0.188080117	2.681319366	9-7-180517	0.211394545
9	5	0.212814644	0.21299462	0.22093308	0.195222631	0.193942353	0.210063502	0.174396019	0.174157307	1.962962987	9-8-180517	0.254539806
9	5	0.223764679	0.224230587	0.231069863	0.197134844	0.196140692	0.210063502	0.179519885	0.179286763	2.666667458	9-10-180517	0.20566154
9	5	0.200188427	0.19882755	0.208597943	0.193709859	0.192965314	0.206643865	0.179881497	0.179775283	1.444444444	9-11-180517	0.309249655
9	5	0.254980754	0.257449925	0.267708838	0.216810483	0.21397166	0.231069863	0.195550453	0.195407912	3.342105969	9-12-180517	0.264668968
9	5	0.236963185	0.236932099	0.245969713	0.218830563	0.216902778	0.232535422	0.197815056	0.19833903	2.07894812	9-13-180517	0.254220739
9	5	0.234310605	0.233512461	0.243771374	0.2134406	0.211040542	0.227650225	0.196707297	0.196873471	2.586207834	9-14-180517	0.287414478
9	5	0.235718807	0.23497802	0.243282855	0.211782105	0.210552022	0.226184666	0.195777811	0.195896432	2.666667667	9-18-180517	0.206126121
9	5	0.223460311	0.223497808	0.233512461	0.204734108	0.201270148	0.221299469	0.181843099	0.180752322	2.083334073	9-20-180517	0.292088473
9	5	0.237428372	0.23546654	0.245969713	0.213872366	0.21299462	0.225696146	0.21330034	0.211040542	12.50001177	9-22-180517	0.222944352
9	5	0.225506519	0.225207627	0.23595506	0.206503834	0.205666825	0.217879817	0.190376088	0.190522715	2.290323565	9-23-180517	0.176969941
9	5	0.234730815	0.234489501	0.244504154	0.213434341	0.21275036	0.225329757	0.199107035	0.19882755	2.561404702	9-25-180517	0.331975635
9	5	0.223752348	0.225207627	0.234000981	0.210287455	0.209086463	0.225207627	0.194026581	0.193942353	2.064517096	9-26-180517	0.228609544
9	5	0.220734312	0.218856871	0.230581343	0.203362618	0.200781628	0.216414258	0.187511941	0.187103078	2.321429757	9-27-180517	0.184205865
9	5	0.231286981	0.232535422	0.238519788	0.212544909	0.211040542	0.225696146	0.193528975	0.193453833	2.222222987	9-28-180517	0.290508078
9	5	0.21005271	0.209574983	0.218856871	0.201692738	0.201514408	0.21348314	0.187070708	0.186614558	1.540983634	9-29-180517	0.281388461
9	5	0.207184828	0.206643865	0.216414258	0.195357658	0.194430873	0.206155345	0.182195994	0.182217881	2	9-32-180517	0.235847725
9	5	0.216013427	0.215437219	0.222765028	0.197315973	0.195407912	0.209086463	0.180937445	0.180752322	2.366666712	9-33-180517	0.257761203
9	5	0.230987633	0.232535422	0.242305815	0.18961079	0.188080117	0.200781628	0.170932457	0.170493409	3.52777865	9-34-180517	0.348098855
9	5	0.216714354	0.215925738	0.227161705	0.200211526	0.200293109	0.214460179	0.18091066	0.180263802	1.780487762	9-36-180517	0.200860013
10	5	0.229287422	0.229604304	0.242794335	0.205914428	0.204201266	0.218368337	0.189253307	0.188568637	2.625001016	10-1-180517	0.203715618
10	5	0.231776654	0.231314123	0.241328776	0.209009354	0.207132384	0.223253548	0.192720304	0.191988274	2.596775182	10-3-180517	0.289552899
10	5	0.238673005	0.238397658	0.247923791	0.219088759	0.218856871	0.23497802	0.195136585	0.194919392	1.816326022	10-6-180517	0.19612027
10	5	0.228304341	0.228871524	0.238764048	0.214746204	0.214948699	0.226673186	0.200136415	0.200293109	1.950000989	10-7-180517	0.251686302
10	5	0.22508898	0.222765028	0.240840256	0.210875276	0.208109424	0.226184666	0.190046834	0.189057156	1.769231464	10-12-180517	0.312714461
10	5	0.216947195	0.214704439	0.226184666	0.201697162	0.200781628	0.214948699	0.187640417	0.187103078	2.017857229	10-15-180517	0.437057479
10	5	0.238561977	0.237420619	0.246946752	0.217347478	0.217879817	0.229115784	0.199661609	0.19882755	2.02564183	10-16-180517	0.31887428
10	5	0.245167575	0.244259894	0.254030287	0.229183872	0.228138745	0.244259894	0.211660989	0.211529061	1.970587339	10-19-180517	0.311771278
10	5	0.218067151	0.219101131	0.228993654	0.218672717	0.217879817	0.232046902	0.200805938	0.200781628	1.071429436	10-20-180517	0.273191341
10	5	0.223926503	0.224230587	0.23595506	0.21239583	0.211529061	0.223742068	0.195109825	0.194919392	1.76470675	10-21-180517	0.252992774
10	5	0.229028284	0.230092824	0.239374697	0.218123608	0.217391297	0.228505135	0.207871601	0.207132384	2.238096765	10-23-180517	0.203016856
10	5	0.222159683	0.221787989	0.229604304	0.210490552	0.210063502	0.222765028	0.195779884	0.195407912	1.800001024	10-25-180517	0.278032332
10	5	0.249692232	0.25012213	0.262823641	0.232062703	0.229604304	0.247191012	0.209638837	0.208109424	1.954544803	10-27-180517	0.159300197
10	5	0.235999469	0.236199319	0.243893504	0.225987686	0.225696146	0.237420619	0.212385015	0.212017581	1.76785635	10-29-180517	0.200180743
10	5	0.226254451	0.226184666	0.2357108	0.214866538	0.21348314	0.227161705	0.201600831	0.200781628	2.000001102	10-32-180517	0.330059386
10	5	0.240993947	0.241084516	0.24987787	0.21969496	0.217391297	0.233023942	0.211069856	0.206643865	3.204547002	10-33-180517	0.245528685
10	5	0.231407007	0.232535422	0.242427945	0.224277283	0.223253548	0.236932099	0.208710053	0.208597943	1.633332708	10-35-180517	0.270068899
10	5	0.213065923	0.21323888	0.221787989	0.208091855	0.207620904	0.22081095	0.190860478	0.190522715	1.328571406	10-37-180517	0.260147593
10	5	0.254121102	0.253541768	0.263312161	0.222292768	0.221299469	0.239374697	0.201668662	0.201270148	2.609754969	10-39-180517	0.506986268
10	5	0.257514345	0.255495846	0.267342448	0.227209653	0.226917446	0.241328776	0.223399974	0.221787989	6.571427931	10-40-180517	0.048222783
10	5	0.245857275	0.245725453	0.256228626	0.222430915	0.22081095	0.23497802	0.208505851	0.208109424	2.961536197	10-42-180517	0.282818152
10	5	0.268291304	0.266731799	0.276502192	0.221301717	0.218368337	0.233512461	0.206965102	0.206643865	5.125001279	10-44-180517	0.254043172
10	5	0.233724151	0.23497802	0.245236933	0.217028924	0.215925738	0.227650225	0.205388184	0.204689786	2.695653559	10-45-180517	0.180190771
10	5	0.225421664	0.223742068	0.237420619	0.204982306	0.205178306	0.215925738	0.19363324	0.193453833	2.583334449	10-46-180517	0.348896151
10	5	0.234834787	0.234245241	0.248656571	0.204382129	0.202735707	0.215437219	0.193331657	0.192965314	4.225001696	10-47-180517	0.042684321
10	5	0.238894319	0.238397658	0.247191012	0.221758057	0.222765028	0.237909138	0.198572744	0.197361991	1.615384294	10-50-180517	0.322510068
10	5	0.244252492	0.244259894	0.252808988	0.218510087	0.217391297	0.231069863	0.203179165	0.202247187	2.774194522	10-53-180517	0.237072045
11	5	0.233571376	0.233268201	0.243893504	0.21077857	0.209574983	0.223253548	0.193565506	0.192965314	2.426471413	11-2-180517	0.249775135
11	5	0.238013077	0.238397658	0.247068882	0.223362319	0.222765028	0.239374697	0.199338606	0.199316069	1.666666269	11-5-180517	0.369231561
11	5	0.204258741	0.203224227	0.21397166	0.194602273	0.194430873	0.207620904	0.177242207	0.176355645	1.486486478	11-40-180517	0.203223834
11	5	0.239436081	0.238641918	0.247191012	0.218422569	0.217879817	0.230581343	0.203263919	0.203224227	2.416667702	11-42-180517	0.279152097
11	5	0.245999319	0.246213973	0.257449925	0.21300023	0.212506101	0.222765028	0.202138572	0.200781628	3.875001034	11-49-180517	0.258000439
11	5	0.229688528	0.228627265	0.238886178	0.212887875	0.21397166	0.222276509	0.207039738	0.204201266	2.500001433	11-56-180517	0.21476076
11	5	0.223862606	0.223986328	0.23595506	0.198428522	0.197361991	0.208109424	0.185978656	0.186126038	3.369566427	11-59-180517	0.306864182
11	5	0.225061422	0.223742068	0.236809969	0.211560305	0.211773321	0.225696146	0.192746159	0.191988274	1.604939023	11-61-180517	0.180972857
12	5	0.232248679	0.232535422	0.243282855	0.222366161	0.221787989	0.234000981	0.209043744	0.208597943	1.814813913	12-2-180517	0.154440006
12	5	0.25914043	0.260869563	0.273204684	0.226291014	0.225696146	0.239374697	0.209044062	0.208597943	3.057141151	12-6-180517	0.382655466
12	5	0.241118941	0.241084516	0.251465559	0.227416345	0.226673186	0.240840256	0.210706208	0.209574983	1.84285641	12-8-180517	0.337497953
12	5	0.231669588	0.231558383	0.239496827	0.224642	0.224230587	0.23534441	0.209144329	0.208597943	1.468749624	12-17-180517	0.343038316
12	5	0.237379906	0.236443579	0.249145091	0.218676567	0.217879817	0.232046902	0.205775726	0.205178306	2.461539655	12-18-180517	0.33790419
12	5	0.236571948	0.2357108	0.246824622	0.212309054	0.212017581	0.224230587	0.197599232	0.197361991	2.616667702	12-20-180517	0.06305725
12	5	0.240840256	0.239374697	0.249145091	0.228224905	0.225696146	0.244137764	0.212417458	0.211040542	1.933332464	12-22-180517	0.052922938
12	5	0.252182054	0.252564728	0.261846602	0.230762892	0.230092824	0.244748414	0.215811611	0.215437219	2.533331718	12-24-180517	0.357408644
12	5	0.245211221	0.244259894	0.257083535	0.219134482	0.218368337	0.230581343	0.209288931	0.209086463	3.789475164	12-29-180517	0.18324139
12	5	0.261685993	0.260625303	0.275036633	0.232998434	0.231558383	0.247191012	0.21678977	0.215925738	2.859373126	12-28-180517	0.175661859
12	5	0.253465332	0.253541768	0.266487539	0.216923071	0.217391297	0.233512461	0.198001215	0.196873471	2.761905525	12-32-180517	0.155017339
12	5	0.248099486	0.251099169	0.260381043	0.225989002	0.226184666	0.239374697	0.212730377	0.21299462	2.888886741	12-36-180517	0.319133847
12	5	0.248598789	0.248412311	0.260869563	0.225662115	0.225207627	0.237420619	0.212951846	0.212506101	2.826920954	12-37-180517	0.152242642
12	5	0.23982703	0.239863217	0.246702492	0.219796082	0.219345391	0.232535422	0.203108973	0.202735707	2.235292977	12-41-180517	0.235528781
12	5	0.245660571	0.245725453	0.252564728	0.232371595	0.231558383	0.244259894	0.220301606	0.21983391	2.208333202	12-43-180517	0.302020198
12	5	0.264860287	0.26526624	0.278456271	0.229392452	0.228138745	0.241817296	0.215941095	0.215437219	3.923073574	12-46-180517	0.301548547
12	5	0.243790607	0.244748414	0.255007327	0.222763906	0.222276509	0.234489501	0.206722171	0.206643865	2.437498673	12-48-180517	0.040138199
12	5	0.27279245	0.273571074	0.290669262	0.234056685	0.232046902	0.25012213	0.211582902	0.211040542	2.976742853	12-50-180517	0.29267135
12	5	0.232368608	0.232779682	0.240107477	0.216629354	0.215925738	0.229604304	0.204709235	0.204689786	2.500001424	12-51-180517	0.191429375
12	5	0.230507322	0.229604304	0.240840256	0.215410768	0.215437219	0.229115784	0.20356017	0.203224227	2.160001169	12-56-180517	0.239751644
12	5	0.248407702	0.251099169	0.260869563	0.218679108	0.216902778	0.229604304	0.207957636	0.207620904	4.684211938	12-62-180517	0.482840184
12	5	0.243713384	0.243771374	0.255984366	0.218962379	0.216414258	0.234489501	0.199572607	0.19882755	2.55555639	12-63-180517	0.342037549
12	5	0.235950617	0.236443579	0.244259894	0.214763463	0.214704439	0.228993654	0.195872401	0.195896432	2.155844955	12-66-180517	0.38847527
12	5	0.247438648	0.248168051	0.256472886	0.21871166	0.217879817	0.229604304	0.21211244	0.212017581	6.166669169	12-64-180517	0.293719324
12	5	0.252466446	0.251831949	0.267953098	0.215990061	0.215437219	0.226673186	0.20555219	0.205666825	4.725001264	12-70-180517	0.391412753
12	5	0.231137454	0.229848564	0.243282855	0.219741573	0.219345391	0.232535422	0.200192565	0.199804589	1.537499587	12-74-180517	0.279990527
12	5	0.243341973	0.242550075	0.258915484	0.222692784	0.22032243	0.236932099	0.206475061	0.206155345	2.568963905	12-83-180517	0.21461612
12	5	0.231461577	0.231558383	0.240229607	0.217109997	0.216414258	0.229604304	0.20681235	0.206155345	2.476191971	12-86-180517	0.270783498
13	5	0.21804121	0.217879817	0.228138745	0.196534394	0.196629211	0.207620904	0.184426495	0.18417196	2.705882462	13-3-180517	0.063424809
13	5	0.229054716	0.228138745	0.237420619	0.206918358	0.206643865	0.21983391	0.189560719	0.189545676	2.257143666	13-4-180517	0.098313579
13	5	0.252016296	0.25061065	0.261846602	0.219449574	0.217879817	0.234000981	0.203194707	0.202735707	3.161291288	13-7-180517	0.022485602
13	5	0.224027032	0.224719107	0.236932099	0.202521543	0.200781628	0.216902778	0.18945443	0.188568637	2.960001362	13-8-180517	0.15979566
13	5	0.232279245	0.234000981	0.238886178	0.215806037	0.215925738	0.229360044	0.199029467	0.19833903	2.02777865	13-13-180517	0.351086622
13	5	0.232879925	0.234000981	0.242305815	0.21359977	0.21348314	0.224719107	0.200317109	0.200293109	2.555556693	13-17-180517	0.249286792
13	5	0.22308034	0.223253548	0.234489501	0.203074695	0.201758668	0.216414258	0.188467455	0.188080117	2.571429605	13-20-180517	0.108073296
13	5	0.249851339	0.25012213	0.2642892	0.236751191	0.233512461	0.251587689	0.211471063	0.210552022	1.723403808	13-23-180517	0.310233489
13	5	0.239504459	0.241328776	0.248656571	0.229279778	0.229360044	0.242794335	0.211375143	0.211040542	1.653332825	13-24-180517	0.3317254
13	5	0.228696228	0.230092824	0.238397658	0.214475731	0.21299462	0.228138745	0.194727336	0.193942353	1.89743672	13-26-180517	0.363058652
13	5	0.251563207	0.251099169	0.263800681	0.222560481	0.221299469	0.236443579	0.205095609	0.204689786	2.794116119	13-34-180517	0.347523587
13	5	0.24636895	0.247191012	0.260747433	0.221330947	0.216902778	0.236443579	0.200855696	0.200293109	2.823530258	13-38-180517	0.139145599
13	5	0.249686903	0.249145091	0.261113822	0.22607342	0.225207627	0.238886178	0.213224831	0.212506101	2.884613235	13-40-180517	0.343824312
13	5	0.252275025	0.249145091	0.263312161	0.232283827	0.230581343	0.247068882	0.214169584	0.21348314	2.085713393	13-42-180517	0.483693412
13	5	0.23722093	0.237176359	0.246702492	0.216682649	0.216414258	0.231069863	0.201978167	0.201270148	2.370968713	13-44-180517	0.389757665
13	5	0.233435692	0.233023942	0.242305815	0.222917977	0.221787989	0.23497802	0.208527491	0.208109424	1.821427759	13-48-180517	0.364416417
13	5	0.265368015	0.263800681	0.27894479	0.230697476	0.229115784	0.244748414	0.211188855	0.211040542	2.918917434	13-50-180517	0.351699561
13	5	0.231944173	0.232535422	0.243527114	0.211062919	0.210552022	0.224230587	0.19629153	0.196384951	2.551725124	13-51-180517	0.233064282
13	5	0.234143464	0.234489501	0.243771374	0.218232526	0.216414258	0.230581343	0.203986244	0.204201266	2.480001215	13-52-180517	0.368973878
13	5	0.241606892	0.242305815	0.253053248	0.217245713	0.216414258	0.230092824	0.200703055	0.200781628	2.656250868	13-54-180517	0.416843961
13	5	0.216235702	0.216658518	0.226795316	0.207524084	0.207132384	0.219345391	0.193051036	0.192476794	1.650000034	13-67-180517	0.145810003
13	5	0.221610338	0.218368337	0.230947733	0.211556778	0.209574983	0.223619938	0.196701676	0.196384951	1.666666616	13-69-180517	0.340731972
13	5	0.232350513	0.233023942	0.241328776	0.218613166	0.217879817	0.232535422	0.202805068	0.202247187	1.96875094	13-71-180517	0.285568264
13	5	0.229019557	0.230092824	0.240351737	0.209383267	0.209086463	0.221787989	0.194028373	0.193942353	2.387097756	13-74-180517	0.134600227
13	5	0.223535574	0.222520769	0.233512461	0.214807346	0.215437219	0.228138745	0.200668423	0.200293109	1.467742905	13-76-180517	0.086768976
14	5	0.238764992	0.237909138	0.253053248	0.205489252	0.203712747	0.218368337	0.192218063	0.191988274	3.91666764	14-1-180517	0.38212325
14	5	0.255276012	0.254518807	0.2642892	0.2342752	0.234489501	0.248656571	0.217073071	0.216414258	2.10810715	14-10-180517	0.227254903
14	5	0.245581117	0.246702492	0.255984366	0.220292752	0.217879817	0.232535422	0.2020771	0.202247187	2.84375086	14-14-180517	0.152184024
14	5	0.280797216	0.27918905	0.301294565	0.245230411	0.240840256	0.260869563	0.218400571	0.217879817	2.670211706	14-15-180517	0.38416715
14	5	0.249830897	0.248656571	0.260869563	0.237537072	0.236932099	0.251343429	0.221175527	0.22105521	1.738461546	14-24-180517	0.506147222
14	5	0.251223238	0.252076209	0.260869563	0.22405392	0.222276509	0.244259894	0.200916641	0.200781628	2.386362641	14-36-180517	0.244692307
14	5	0.250005602	0.252076209	0.260869563	0.22715898	0.227161705	0.239374697	0.214287394	0.21397166	2.88888696	14-47-180517	0.156159781
14	5	0.241229316	0.242305815	0.25024426	0.226793049	0.226673186	0.239863217	0.212511184	0.212017581	2.066665552	14-54-180517	0.123840705
14	5	0.243228574	0.243771374	0.254030287	0.222846442	0.22081095	0.23595506	0.207345411	0.207620904	2.740738736	14-60-180517	0.158917866
15	5	0.228284793	0.225696146	0.237420619	0.207694339	0.205666825	0.221299469	0.194754884	0.194430873	2.782610054	15-5-180517	0.163967786
15	5	0.247376786	0.246702492	0.256961405	0.215519799	0.215925738	0.231558383	0.196571783	0.195407912	2.500000731	15-7-180517	0.192315652
15	5	0.260326209	0.258426964	0.272105515	0.220224016	0.218368337	0.232046902	0.208889528	0.208597943	5.100001187	15-11-180517	0.217394525
15	5	0.224628987	0.223253548	0.231802642	0.208071541	0.206155345	0.223742068	0.191060087	0.190522715	2.093750892	15-14-180517	0.348009114
15	5	0.241859168	0.241817296	0.253053248	0.222960541	0.222765028	0.236932099	0.205703079	0.204689786	2.054053274	15-15-180517	0.209033634
15	5	0.282219089	0.27894479	0.303859293	0.230783895	0.227650225	0.246213973	0.210103742	0.210063502	3.916664179	15-16-180517	0.308719686
15	5	0.246541188	0.245725453	0.255495846	0.225574011	0.224230587	0.239863217	0.21079796	0.210552022	2.571426974	15-20-180517	0.386258771
15	5	0.225550443	0.224230587	0.239130437	0.209697983	0.207620904	0.221787989	0.199432746	0.199316069	3.000001565	15-21-180517	0.254356453
15	5	0.237211252	0.238397658	0.247191012	0.224397865	0.224719107	0.236809969	0.213615329	0.21348314	2.217389745	15-23-180517	0.293762731
15	5	0.246665271	0.247191012	0.254885197	0.232750527	0.233023942	0.246702492	0.216888837	0.216414258	1.852940369	15-30-180517	0.471632161
15	5	0.238548284	0.239374697	0.247679532	0.221986017	0.222765028	0.23497802	0.206657501	0.206643865	2.030302156	15-31-180517	0.266477277
15	5	0.261789289	0.261602342	0.277112842	0.222624182	0.221299469	0.234489501	0.206587627	0.206643865	3.749997407	15-36-180517	0.192596964
15	5	0.278244088	0.277723491	0.295676589	0.229126537	0.228627265	0.244748414	0.21331418	0.21299462	4.140621821	15-38-180517	0.219635777
15	5	0.251226107	0.250854909	0.262945771	0.237703442	0.233023942	0.255495846	0.215393676	0.214948699	1.986485604	15-45-180517	0.112777149
15	5	0.286796316	0.288226664	0.300683916	0.24839726	0.245236933	0.267220318	0.218878557	0.217879817	2.571427741	15-46-180517	0.185702665
15	5	0.260065477	0.260381043	0.269174397	0.234566043	0.232046902	0.251587689	0.215130885	0.214948699	2.657141455	15-48-180517	0.177806702
15	5	0.228547734	0.227650225	0.239863217	0.207371645	0.206155345	0.22032243	0.193417893	0.192965314	2.629630742	15-62-180517	0.163900986
15	5	0.237730682	0.237909138	0.245847583	0.215537217	0.215437219	0.228627265	0.197885606	0.197361991	2.243244013	15-71-180517	0.334998621
15	5	0.237753227	0.238397658	0.246458232	0.218184307	0.217391297	0.230092824	0.205761965	0.205666825	2.791667974	15-72-180517	0.20597886
15	5	0.261252862	0.262823641	0.27943331	0.214239966	0.212506101	0.224719107	0.205675288	0.205178306	7.866668623	15-73-180517	0.221526207
15	5	0.24870098	0.244259894	0.269174397	0.210876274	0.207620904	0.221787989	0.190284357	0.190034196	3.083334186	15-75-180517	0.299502174
15	5	0.228749391	0.230092824	0.237420619	0.216976062	0.214948699	0.229604304	0.205001359	0.204445526	2.441861902	15-76-180517	0.252570894
15	5	0.219205444	0.21983391	0.228138745	0.201203475	0.19882755	0.21348314	0.186176398	0.186126038	2.653847196	15-77-180517	0.345067825
15	5	0.23847412	0.237420619	0.25061065	0.224945506	0.222765028	0.238397658	0.207917554	0.207620904	1.967741086	15-80-180517	0.437685593
15	5	0.222747471	0.223253548	0.232535422	0.215351967	0.214948699	0.227161705	0.204177126	0.204201266	1.772728613	15-84-180517	0.396818648
15	5	0.230083938	0.230825603	0.240351737	0.220455183	0.219345391	0.233023942	0.202498136	0.201758668	1.652777212	15-90-180517	0.108433766
16	5	0.24755304	0.248656571	0.256961405	0.213616769	0.214215919	0.228016615	0.195353593	0.194919392	2.784810914	16-2-180517	0.332701028
16	5	0.234801664	0.234000981	0.248045921	0.219322468	0.217879817	0.234000981	0.200663328	0.200293109	1.91666752	16-4-180517	0.190252679
16	5	0.241711422	0.239863217	0.255984366	0.220889726	0.22032243	0.237420619	0.200079765	0.199316069	1.930231895	16-5-180517	0.017509487
16	5	0.236669333	0.237909138	0.246213973	0.216138792	0.214460179	0.228138745	0.203892177	0.203712747	3.181819713	16-10-180517	0.18340466
16	5	0.22383253	0.224474847	0.23485589	0.21294334	0.212017581	0.230092824	0.192402047	0.191988274	1.621951923	16-11-180517	0.437763913
16	5	0.225261903	0.224230587	0.234489501	0.216147668	0.215437219	0.226184666	0.20715772	0.206643865	2.000001592	16-14-180517	0.311787327
16	5	0.271765996	0.269174397	0.292623341	0.220578592	0.219345391	0.233023942	0.204566831	0.204201266	4.290319249	16-19-180517	0.264872615
16	5	0.262037762	0.262335122	0.272594035	0.231674287	0.230581343	0.246336102	0.208595725	0.208597943	2.444443489	16-25-180517	0.32878213
16	5	0.237351982	0.236687839	0.246702492	0.226845731	0.227650225	0.241817296	0.206972487	0.206155345	1.420454266	16-28-180517	0.338904115
16	5	0.254079139	0.252564728	0.266243279	0.215818212	0.214704439	0.232535422	0.194728502	0.194430873	2.867470627	16-32-180517	0.245923949
16	5	0.239622771	0.236932099	0.254030287	0.204481861	0.203712747	0.216414258	0.191685168	0.191011235	3.615385633	16-35-180517	0.132123776
16	5	0.249689123	0.251099169	0.260381043	0.230253458	0.227650225	0.247679532	0.211322897	0.211040542	2.411763488	16-36-180517	0.418835444
16	5	0.213293165	0.21397166	0.223253548	0.210603738	0.210307762	0.222765028	0.19513312	0.194430873	1.230769265	16-39-180517	0.175724142
16	5	0.232102054	0.231558383	0.244748414	0.206474073	0.205178306	0.21983391	0.190519617	0.190034196	2.741936436	16-42-180517	0.205145066
16	5	0.278079304	0.277479231	0.290425003	0.240054079	0.238886178	0.256472886	0.212564231	0.212506101	2.462962106	16-44-180517	0.287040574
16	5	0.233646408	0.233023942	0.241817296	0.220600772	0.22032243	0.234489501	0.201982734	0.202247187	1.702702143	16-47-180517	0.296901478
16	5	0.247882088	0.248168051	0.257572055	0.221171528	0.219345391	0.238031268	0.201136836	0.200781628	2.552630251	16-54-180517	0.164874002
16	5	0.247294822	0.246702492	0.257449925	0.230704502	0.228138745	0.242305815	0.21367287	0.21299462	2.225805188	16-56-180517	0.056158373
16	5	0.262868052	0.26477772	0.276990712	0.232528864	0.232535422	0.248656571	0.210077909	0.209574983	2.404254422	16-59-180517	0.138075794
16	5	0.220214949	0.22081095	0.229604304	0.209569652	0.209086463	0.223253548	0.193170834	0.192965314	1.727273658	16-63-180517	0.110745038
16	5	0.253478323	0.252076209	0.26514411	0.229165682	0.227650225	0.243771374	0.207134921	0.206155345	2.136362892	16-64-180517	0.139554139
16	5	0.24833764	0.247191012	0.261358082	0.226347499	0.223742068	0.244382024	0.204263674	0.203224227	2.142856307	16-67-180517	0.469470453
16	5	0.22209767	0.221299469	0.231558383	0.205719903	0.205666825	0.218246207	0.191801194	0.191011235	2.066667667	16-68-180517	0.527843983
16	5	0.255622499	0.257449925	0.26514411	0.235105157	0.229115784	0.251099169	0.204496187	0.204201266	2.137254231	16-70-180517	0.081008501
16	5	0.233641773	0.233512461	0.242061555	0.219915702	0.218856871	0.234489501	0.205362306	0.204689786	2.034481688	16-73-180517	0.339282761
16	5	0.226017751	0.225207627	0.23595506	0.207594862	0.206643865	0.22032243	0.193113964	0.192476794	2.310345801	16-74-180517	0.137141351
16	5	0.212195229	0.21397166	0.221787989	0.205846907	0.205666825	0.218856871	0.187954152	0.187591597	1.459459488	16-77-180517	0.317971199
16	5	0.246061916	0.244748414	0.259404004	0.214587057	0.21348314	0.225696146	0.197287136	0.196384951	2.828572254	16-80-180517	0.406135938
16	5	0.225782889	0.224719107	0.23558867	0.210143057	0.209574983	0.222765028	0.198711716	0.19833903	2.347827283	16-83-180517	0.513582323
16	5	0.246477772	0.246702492	0.260625303	0.222152248	0.219345391	0.240351737	0.201994255	0.201270148	2.513512211	16-88-180517	0.1204778
16	5	0.226307381	0.225696146	0.238031268	0.208485423	0.207132384	0.22032243	0.197871919	0.19785051	3.000001508	16-89-180517	0.29804329
16	5	0.23149756	0.232046902	0.240718126	0.210720436	0.209086463	0.223253548	0.194492122	0.193942353	2.516129967	16-90-180517	0.41863725
1	6	0.223886114	0.223253548	0.233268201	0.208491498	0.210552022	0.22081095	0.188195809	0.188080117	1.565218036	1-7-180517	0.27786299
1	6	0.209987515	0.210063502	0.222032249	0.206792169	0.205178306	0.21983391	0.190342231	0.189545676	1.312499944	1-13-180517	0.257348246
1	6	0.230590558	0.231558383	0.242305815	0.214118003	0.214704439	0.229237914	0.189280377	0.188080117	1.633028101	1-17-180517	0.218266607
1	6	0.233946088	0.234000981	0.244259894	0.214909753	0.214948699	0.228627265	0.196721706	0.193942353	1.906977444	1-18-180517	0.290959162
1	6	0.236377424	0.236932099	0.244748414	0.209216308	0.207132384	0.221299469	0.195760603	0.195407912	3.541667974	1-25-180517	0.250874786
1	6	0.216446833	0.217147037	0.228016615	0.206809534	0.206399605	0.217269167	0.188753881	0.188080117	1.586666614	1-26-180517	0.440728485
1	6	0.203038379	0.203712747	0.214948699	0.185301744	0.184660479	0.194919392	0.173402516	0.172936007	2.625000085	1-28-180517	0.376896128
1	6	0.212125097	0.21275036	0.221299469	0.192234901	0.191499755	0.203224227	0.177551907	0.176844165	2.449999966	1-30-180517	0.3798174
1	6	0.238423885	0.236932099	0.25061065	0.206157648	0.206155345	0.217391297	0.192596498	0.191988274	3.17241475	1-43-180517	0.466234977
1	6	0.208570807	0.207620904	0.218368337	0.1979574	0.196873471	0.209086463	0.185818585	0.184660479	1.880000003	1-45-180517	0.08287557
1	6	0.237160237	0.238397658	0.25	0.206664245	0.205178306	0.217391297	0.197929079	0.196873471	5.000001445	1-46-180517	0.181492376
1	6	0.248208931	0.247191012	0.262457252	0.212045666	0.211040542	0.222765028	0.194663158	0.194430873	3.176471428	1-50-180517	0.272620062
1	6	0.239006258	0.239618957	0.252076209	0.212126706	0.212261841	0.222765028	0.193945572	0.193453833	2.45454617	1-52-180517	0.360628039
1	6	0.209773614	0.211773321	0.215925738	0.198285987	0.19785051	0.207743034	0.189767179	0.189545676	2.676470716	1-59-180517	0.42860778
1	6	0.233140253	0.232535422	0.243282855	0.211225115	0.209574983	0.224719107	0.191240536	0.191011235	2.236842851	1-61-180517	0.225065635
1	6	0.21527932	0.216414258	0.222887158	0.196505994	0.195896432	0.208597943	0.18785528	0.187103078	3.333333333	1-63-180517	0.282371764
1	6	0.22370524	0.223986328	0.233023942	0.208635935	0.209086463	0.218368337	0.199303255	0.19785051	2.326088228	1-68-180517	0.1015619
1	6	0.222927299	0.221543729	0.234000981	0.203615849	0.203224227	0.214948699	0.187162428	0.186614558	2.102942027	1-71-180517	0.335494565
1	6	0.240586993	0.240107477	0.25061065	0.220918492	0.22032243	0.233512461	0.201778203	0.201758668	2.065788659	1-73-180517	0.266320156
1	6	0.21151222	0.21348314	0.22081095	0.198356948	0.19785051	0.210063502	0.18328269	0.182706401	2.032258154	1-74-180517	0.170183154
1	6	0.226668529	0.228383005	0.237298489	0.208941193	0.207620904	0.221299469	0.196012313	0.196384951	2.847827327	1-82-180517	0.199694479
1	6	0.230219892	0.230092824	0.240718126	0.204512206	0.203712747	0.216414258	0.191401549	0.191499755	3.160001169	1-86-180517	0.214269736
1	6	0.20961686	0.211040542	0.21983391	0.195970655	0.195407912	0.205666825	0.186089985	0.185881779	2.641025797	1-87-180517	0.173574552
1	6	0.215272042	0.215925738	0.224963367	0.200737632	0.199316069	0.21348314	0.186612902	0.186126038	2.259259285	1-92-180517	0.142138911
1	6	0.214142079	0.214215919	0.222765028	0.189828154	0.189057156	0.201758668	0.176363855	0.174890086	2.775862123	1-97-180517	0.184554026
1	6	0.208533615	0.207620904	0.219467521	0.193451466	0.192965314	0.203468487	0.184437914	0.184660479	2.764705741	1-99-180517	0.169010421
2	6	0.247804056	0.247679532	0.257449925	0.219613999	0.217879817	0.231558383	0.204000471	0.203712747	3.103449408	2-5-180517	0.240342789
2	6	0.225928486	0.226184666	0.241817296	0.198486669	0.197361991	0.208720073	0.186593886	0.186126038	3.565218544	2-11-180517	0.177383857
2	6	0.230785989	0.229115784	0.244259894	0.216671517	0.215437219	0.231558383	0.201514998	0.200781628	1.933334248	2-14-180517	0.35313617
2	6	0.242101398	0.243282855	0.252931118	0.215335043	0.214948699	0.227161705	0.199108113	0.19833903	2.705883242	2-18-180517	0.156862258
2	6	0.246796314	0.245969713	0.255129457	0.227206585	0.226184666	0.237420619	0.209326085	0.208109424	2.094593754	2-26-180517	0.370563794
2	6	0.251260189	0.253541768	0.263434291	0.223017432	0.221543729	0.23546654	0.210123756	0.210063502	3.787230514	2-27-180517	0.129256785
2	6	0.251481132	0.253053248	0.262579381	0.232529702	0.233023942	0.246702492	0.214567648	0.214460179	2.07894644	2-33-180517	0.150984168
2	6	0.258463273	0.258915484	0.267708838	0.231462376	0.231069863	0.244504154	0.212815405	0.212506101	2.499998815	2-35-180517	0.186195091
2	6	0.231873883	0.232046902	0.239374697	0.220722166	0.219345391	0.231924772	0.206013332	0.205666825	1.928570363	2-37-180517	0.128919479
2	6	0.238590956	0.238641918	0.248656571	0.226467966	0.225207627	0.240351737	0.209613034	0.209086463	1.833332568	2-40-180517	0.253423726
2	6	0.235518508	0.23497802	0.245969713	0.20771399	0.205666825	0.221299469	0.190408497	0.190034196	2.875001	2-47-180517	0.458225753
2	6	0.238238888	0.240351737	0.247191012	0.226336428	0.224719107	0.241328776	0.209592446	0.209574983	2.032257132	2-50-180517	0.221392619
2	6	0.245203241	0.247679532	0.256106496	0.224371982	0.224230587	0.238397658	0.206652603	0.206643865	2.333332329	2-52-180517	0.198315967
2	6	0.239401102	0.240840256	0.249145091	0.210497814	0.210307762	0.222887158	0.194189758	0.193942353	2.865672529	2-59-180517	0.601341103
2	6	0.221002104	0.221299469	0.232535422	0.201307206	0.199804589	0.212017581	0.194042051	0.193942353	4.666669169	2-64-180517	0.164513452
2	6	0.240750264	0.242794335	0.251831949	0.21383649	0.21323888	0.226184666	0.202855796	0.202735707	3.813954888	2-65-180517	0.345674281
2	6	0.240592349	0.242794335	0.25012213	0.217179524	0.214460179	0.230581343	0.199533961	0.199316069	2.870968713	2-74-180517	0.216173896
2	6	0.247708267	0.246946752	0.261846602	0.217465129	0.214948699	0.231069863	0.20156419	0.201270148	3.339286742	2-76-180517	0.246625511
2	6	0.220868192	0.22032243	0.231069863	0.210594313	0.210552022	0.222276509	0.195848648	0.195407912	1.645162245	2-77-180517	0.205011651
2	6	0.236180529	0.237420619	0.245114803	0.215358264	0.214460179	0.228627265	0.19884393	0.19882755	2.468751033	2-80-180517	0.374648012
3	6	0.243394974	0.244015634	0.254396677	0.231231479	0.231558383	0.245725453	0.216050988	0.215437219	1.772726523	3-1-180517	0.092347471
3	6	0.253879974	0.252076209	0.262823641	0.236338167	0.236443579	0.24963361	0.221597398	0.221787989	2.066666712	3-4-180517	0.262373371
3	6	0.250352022	0.249145091	0.258915484	0.227264747	0.227650225	0.242305815	0.208408641	0.207620904	2.073169979	3-6-180517	0.253586682
3	6	0.246774864	0.248656571	0.259892523	0.246124398	0.245236933	0.261846602	0.224221816	0.223742068	1.159090927	3-7-180517	0.204341355
3	6	0.23902877	0.239618957	0.24951148	0.22862283	0.228627265	0.240351737	0.21919482	0.218856871	2.124999872	3-8-180517	0.374344768
3	6	0.258256806	0.258182704	0.268685877	0.231334446	0.230092824	0.245969713	0.216740726	0.216414258	3.053569066	3-9-180517	0.371451941
3	6	0.262384907	0.262335122	0.273571074	0.239994697	0.239863217	0.253541768	0.224945681	0.224719107	2.483870957	3-12-180517	0.163956855
3	6	0.258673405	0.258426964	0.269174397	0.229642933	0.229115784	0.241817296	0.214137591	0.21348314	2.874998241	3-13-180517	0.24308372
3	6	0.254057427	0.255984366	0.266487539	0.218462353	0.218368337	0.233146071	0.203422364	0.202735707	3.406250836	3-16-180517	0.269356836
3	6	0.269273998	0.269907176	0.281631649	0.254752908	0.255984366	0.270151436	0.227284555	0.226673186	1.474999983	3-19-180517	0.303363024
3	6	0.253629861	0.254274547	0.262823641	0.236660904	0.237420619	0.251099169	0.222615032	0.222276509	2.112903168	3-23-180517	0.292482516
3	6	0.257046365	0.258915484	0.268930137	0.242766502	0.242794335	0.256472886	0.231019721	0.230825603	2.346938757	3-24-180517	0.179710501
3	6	0.294463091	0.296531498	0.310210049	0.251819511	0.252076209	0.270639956	0.229802729	0.229115784	2.936170128	3-27-180517	0.208507963
3	6	0.310878299	0.313629717	0.328041047	0.260106059	0.260869563	0.280410349	0.235766901	0.23497802	3.037736955	3-28-180517	0.273807852
3	6	0.240740655	0.241084516	0.24963361	0.220972143	0.22032243	0.23546654	0.210234969	0.209086463	2.84782369	3-26-180517	0.266952205
3	6	0.242059272	0.242305815	0.248656571	0.223506276	0.223253548	0.237420619	0.211188145	0.210552022	2.499998268	3-29-180517	0.187957921
3	6	0.278762212	0.27943331	0.286761105	0.250151127	0.25061065	0.265754759	0.236662475	0.23546654	2.903225743	3-31-180517	0.296266553
3	6	0.246348181	0.245236933	0.257205665	0.234693752	0.233023942	0.251587689	0.211021346	0.210552022	1.54347786	3-32-180517	0.29622226
3	6	0.252623059	0.252564728	0.262335122	0.247115205	0.246702492	0.263800681	0.22419955	0.223253548	1.25	3-33-180517	0.327521837
3	6	0.229834991	0.230581343	0.237909138	0.214609009	0.214460179	0.227161705	0.205637427	0.205666825	2.833335039	3-38-180517	0.245091604
3	6	0.246179078	0.247679532	0.256961405	0.234448033	0.234489501	0.249145091	0.218843474	0.218368337	1.818181057	3-39-180517	0.266101185
3	6	0.248500376	0.249145091	0.262823641	0.227009987	0.223253548	0.246702492	0.209489266	0.208109424	2.709675845	3-44-180517	0.276827289
3	6	0.245173213	0.246213973	0.253541768	0.229895521	0.230092824	0.242305815	0.219788956	0.219345391	2.499999953	3-47-180517	0.290497395
3	6	0.266967636	0.267220318	0.287127495	0.226146635	0.224230587	0.239863217	0.217190492	0.216414258	6.499989957	3-52-180517	0.312760946
3	6	0.242378865	0.239863217	0.254152417	0.232084626	0.233268201	0.249145091	0.219195899	0.218368337	1.442622564	3-55-180517	0.245414243
3	6	0.253449117	0.252564728	0.260869563	0.23709659	0.236443579	0.251099169	0.220711439	0.22032243	2	3-56-180517	0.413591718
3	6	0.263084185	0.261358082	0.273326814	0.237163804	0.238153398	0.255495846	0.218669973	0.217391297	2.117646234	3-57-180517	0.102641398
4	6	0.232891907	0.233512461	0.240840256	0.207231886	0.206155345	0.22032243	0.189091413	0.188568637	2.55555639	4-3-180517	0.281433803
4	6	0.21680508	0.215925738	0.228138745	0.203413853	0.202247187	0.217391297	0.184846629	0.18417196	1.756756803	4-4-180517	0.126110124
4	6	0.228423712	0.230581343	0.236932099	0.211420777	0.212506101	0.225696146	0.19127882	0.191011235	1.840909732	4-5-180517	0.293604609
4	6	0.219500822	0.22081095	0.230092824	0.204501686	0.202979967	0.215925738	0.199156049	0.196873471	3.920002404	4-8-180517	0.02105573
4	6	0.226240266	0.226917446	0.23497802	0.214517546	0.21397166	0.229604304	0.191591431	0.191499755	1.576087608	4-12-180517	0.288953888
4	6	0.226341686	0.226673186	0.23497802	0.206138429	0.207620904	0.222765028	0.180282326	0.179775283	1.684211065	4-14-180517	0.340698728
4	6	0.218761603	0.218856871	0.228138745	0.202079758	0.200781628	0.21397166	0.186678291	0.186614558	2.275863181	4-19-180517	0.268235429
4	6	0.25159294	0.252076209	0.269174397	0.206506838	0.205666825	0.216414258	0.197846989	0.196873471	6.277779559	4-23-180517	0.373781588
4	6	0.216995836	0.217391297	0.226673186	0.198828637	0.19882755	0.211040542	0.189885923	0.187591597	2.652173785	4-24-180517	0.269102182
4	6	0.222385063	0.221299469	0.238397658	0.199717887	0.195407912	0.21348314	0.182762768	0.182706401	3.038462747	4-25-180517	0.334617827
4	6	0.22712262	0.226673186	0.23595506	0.200111306	0.199804589	0.214460179	0.187519861	0.186614558	3.0370382	4-26-180517	0.211555347
4	6	0.233789727	0.234000981	0.242794335	0.224289934	0.226184666	0.238397658	0.205917371	0.205178306	1.372092785	4-27-180517	0.300199469
4	6	0.223679886	0.22032243	0.234123111	0.19494262	0.194430873	0.204323396	0.18356432	0.18319492	3.304348995	4-29-180517	0.303927766
4	6	0.229437	0.228627265	0.238275528	0.212403827	0.211529061	0.225207627	0.194137339	0.193942353	1.972223113	4-31-180517	0.246366317
4	6	0.234463788	0.233512461	0.242305815	0.202653564	0.201758668	0.21348314	0.18890425	0.189057156	3.500001024	4-32-180517	0.277761925
4	6	0.227361239	0.227650225	0.23510015	0.213120172	0.212506101	0.224230587	0.199373834	0.19882755	2.107143878	4-33-180517	0.282734405
4	6	0.212719482	0.212506101	0.222398639	0.201925944	0.200781628	0.212506101	0.185824551	0.185637519	1.774193649	4-34-180517	0.385239031
4	6	0.225524731	0.225451887	0.233512461	0.209661061	0.210063502	0.22117734	0.198059812	0.19833903	2.312501322	4-35-180517	0.305606937
4	6	0.226943479	0.225696146	0.237787008	0.202516274	0.200781628	0.215925738	0.183643196	0.18368344	2.457143763	4-37-180517	0.145144308
4	6	0.221299463	0.22081095	0.233023942	0.198728929	0.195896432	0.211529061	0.176283293	0.175867125	2.243903147	4-40-180517	0.452894469
4	6	0.199033815	0.200293109	0.208109424	0.189930913	0.189545676	0.200781628	0.175041194	0.174890086	1.733333356	4-41-180517	0.143716334
4	6	0.224239976	0.223742068	0.231558383	0.221804827	0.218368344	0.228260875	0.191894366	0.190034196	1.189655394	4-42-180517	0.064422979
5	6	0.236340369	0.233756721	0.245359063	0.210641217	0.209574983	0.222765028	0.194911914	0.194919392	2.650000877	5-1-180517	0.325900024
5	6	0.228183836	0.228383005	0.23497802	0.222294915	0.22032243	0.237298489	0.203950387	0.204201266	1.499999566	5-2-180517	0.411906941
5	6	0.233205199	0.233268201	0.245236933	0.21443456	0.21299462	0.225696146	0.202814036	0.202735707	2.976191922	5-3-180517	0.202220341
5	6	0.243594892	0.244992673	0.256717145	0.209649896	0.208597943	0.21983391	0.198960852	0.19882755	4.725001645	5-4-180517	0.23537616
5	6	0.233320343	0.233756721	0.245969713	0.205779591	0.203712747	0.217879817	0.191090685	0.191499755	3.46000112	5-5-180517	0.308670616
5	6	0.234960057	0.234000981	0.248168051	0.207417751	0.207132384	0.22032243	0.186838292	0.186614558	2.309524557	5-6-180517	0.276994483
5	6	0.253041887	0.253541768	0.262212992	0.22368934	0.222765028	0.238886178	0.207937079	0.208109424	3.099998062	5-7-180517	0.336970108
5	6	0.227743272	0.228138745	0.237420619	0.215302005	0.212506101	0.227650225	0.203197387	0.202735707	2.600001392	5-9-180517	0.192228352
5	6	0.230429254	0.228627265	0.240351737	0.21624982	0.215925738	0.228138745	0.201046437	0.200781628	1.838710693	5-12-180517	0.308690151
5	6	0.235366733	0.23497802	0.245603323	0.22256515	0.222276509	0.23497802	0.208730647	0.209086463	1.962961843	5-13-180517	0.218203675
5	6	0.246889869	0.249145091	0.259648263	0.216127891	0.214948699	0.232046902	0.197579208	0.197361991	2.944445316	5-14-180517	0.236738303
5	6	0.239244933	0.238886178	0.249145091	0.228699246	0.228627265	0.241328776	0.211706433	0.211529061	1.59999945	5-15-180517	0.113292102
5	6	0.227641089	0.226673186	0.239985347	0.202942323	0.202247187	0.212506101	0.191914688	0.191988274	3.380953908	5-16-180517	0.240357783
5	6	0.238562611	0.238886178	0.248290181	0.234282143	0.232535422	0.251099169	0.215133055	0.214948699	1.361110822	5-17-180517	0.276817938
5	6	0.248851295	0.249145091	0.260381043	0.22028504	0.218856871	0.230581343	0.210860552	0.210552022	4.647052463	5-18-180517	0.190130391
5	6	0.230161787	0.231802642	0.240840256	0.215780565	0.215925738	0.227650225	0.205359353	0.204689786	2.41304484	5-20-180517	0.249937676
5	6	0.242957942	0.243771374	0.253541768	0.229311036	0.227161705	0.243282855	0.211272796	0.211040542	2.030302156	5-24-180517	0.243450119
5	6	0.258848614	0.257938445	0.275647283	0.250468378	0.244748414	0.278456271	0.210015777	0.208597943	1.364864707	5-26-180517	0.098968475
5	6	0.22830158	0.229115784	0.239618957	0.205532475	0.205178306	0.216902778	0.194288579	0.193453833	3.041667715	5-30-180517	0.25627547
5	6	0.232477946	0.230581343	0.243282855	0.224209873	0.223253548	0.237909138	0.209234374	0.209086463	1.517240844	5-33-180517	0.286621265
5	6	0.239630405	0.238886178	0.25012213	0.235059146	0.233512461	0.252076209	0.208589223	0.208109424	1.211538368	5-34-180517	0.401310743
5	6	0.229061096	0.227650225	0.236199319	0.213502844	0.212506101	0.225207627	0.200823905	0.200293109	2.24000114	5-35-180517	0.330224402
5	6	0.221408024	0.22056669	0.230459213	0.210452561	0.210552022	0.22032243	0.199648901	0.199316069	1.891305615	5-36-180517	0.208475737
5	6	0.244233722	0.245236933	0.254518807	0.208868492	0.208109424	0.218368337	0.200152161	0.199804589	5.470589602	5-37-180517	0.412905664
5	6	0.210904847	0.209086463	0.222765028	0.187080503	0.186126038	0.19882755	0.172461125	0.171958968	2.62068974	5-38-180517	0.180871452
6	6	0.260101292	0.259404004	0.278700531	0.233531681	0.232535422	0.248656571	0.204683768	0.203712747	1.932202927	6-2-180517	0.403570269
6	6	0.265596763	0.2642892	0.281265259	0.226934647	0.226673186	0.244259894	0.199808575	0.19882755	2.350876453	6-8-180517	0.248118757
6	6	0.238269099	0.238641918	0.247679532	0.211609615	0.211529061	0.225207627	0.198357496	0.197361991	2.913794243	6-7-180517	0.297694975
6	6	0.241056788	0.240840256	0.250977039	0.219569838	0.218368337	0.232535422	0.208749983	0.208597943	3.30000131	6-10-180517	0.157830065
6	6	0.231127027	0.230092824	0.241084516	0.219992979	0.22032243	0.234489501	0.203913925	0.203712747	1.588234827	6-11-180517	0.301378498
6	6	0.232738343	0.234000981	0.244626284	0.216032058	0.215925738	0.228627265	0.198647374	0.19785051	2.00000083	6-13-180517	0.07821582
6	6	0.242225875	0.242794335	0.252076209	0.232892785	0.233023942	0.245725453	0.215646027	0.214948699	1.540540064	6-18-180517	0.250810563
6	6	0.235649732	0.236932099	0.249145091	0.219740683	0.219345391	0.231558383	0.20634061	0.206155345	2.333331817	6-20-180517	0.232077124
6	6	0.225603323	0.225207627	0.237909138	0.2064176	0.205178306	0.218734737	0.19588277	0.195896432	3.157896239	6-21-180517	0.363535174
6	6	0.227668655	0.232046902	0.238397658	0.213339855	0.212261841	0.225085497	0.195733729	0.195896432	2.208956098	6-22-180517	0.138180625
6	6	0.2555368	0.254763067	0.268685877	0.230310314	0.228627265	0.244748414	0.211317532	0.211040542	2.486109834	6-24-180517	0.202045104
6	6	0.242140774	0.242305815	0.251587689	0.232978521	0.232046902	0.245725453	0.216542328	0.215925738	1.636363044	6-26-180517	0.360626433
6	6	0.249110808	0.25012213	0.262945771	0.231369866	0.231069863	0.245481193	0.215342234	0.215437219	2.218748857	6-45-180517	0.263643572
6	6	0.224040603	0.226184666	0.233023942	0.214349499	0.21299462	0.226184666	0.204963863	0.204201266	2.500001706	6-29-180517	0.115769972
6	6	0.263397121	0.261602342	0.275158763	0.224517152	0.223742068	0.237909138	0.203759846	0.202735707	2.802324258	6-30-180517	0.168869158
6	6	0.234000979	0.23546654	0.245481193	0.217710983	0.216414258	0.231558383	0.20259115	0.202735707	2.392858206	6-33-180517	0.304163129
6	6	0.231628169	0.232779682	0.238886178	0.228173953	0.228627265	0.241328776	0.211269917	0.211529061	1.242856911	6-35-180517	0.207677138
6	6	0.234878321	0.237664878	0.242183685	0.22233732	0.222276509	0.234489501	0.210034999	0.210063502	2.259998377	6-36-180517	0.124652111
6	6	0.234770257	0.233023942	0.244015634	0.220952709	0.219345391	0.232046902	0.210340544	0.209574983	2.399997933	6-38-180517	0.496730344
6	6	0.231666085	0.231558383	0.241695166	0.220977265	0.22032243	0.233023942	0.20618493	0.204689786	1.718749368	6-39-180517	0.321338723
6	6	0.265465056	0.266731799	0.283829987	0.211745488	0.210063502	0.224719107	0.19588679	0.195896432	5.0000012	6-41-180517	0.202671147
6	6	0.228500188	0.228627265	0.239863217	0.222303567	0.22032243	0.234489501	0.206318302	0.206155345	1.586206337	6-42-180517	0.504274798
6	6	0.211986777	0.211529061	0.218979001	0.203950528	0.203957006	0.21384953	0.192113705	0.191499755	1.607843175	6-43-180517	0.248807854
7	6	0.227182638	0.227161705	0.23595506	0.21122141	0.209086463	0.226184666	0.191646648	0.191499755	2.027778593	7-4-180517	0.355787304
7	6	0.248850011	0.248900831	0.260258913	0.217693361	0.216902778	0.230092824	0.199582729	0.199804589	2.871429366	7-5-180517	0.298269215
7	6	0.22178147	0.223742068	0.231314123	0.204860493	0.205666825	0.216414258	0.190049777	0.189057156	2.088236195	7-6-180517	0.269180234
7	6	0.237354001	0.236443579	0.246702492	0.211562233	0.209574983	0.224719107	0.196572235	0.195896432	2.964286714	7-7-180517	0.280022631
7	6	0.262221805	0.260869563	0.275280893	0.230740647	0.230581343	0.247191012	0.209915222	0.210063502	2.476189429	7-10-180517	0.149926598
7	6	0.234523189	0.233512461	0.244870543	0.214103552	0.21299462	0.225207627	0.200106043	0.199804589	2.555556693	7-11-180517	0.200275144
7	6	0.22544383	0.224230587	0.23546654	0.21633775	0.216414258	0.232046902	0.189741396	0.189545676	1.290909621	7-13-180517	0.132221116
7	6	0.238584702	0.237909138	0.24963361	0.219835159	0.219345391	0.231069863	0.208325449	0.208109424	2.652171727	7-16-180517	0.255785231
7	6	0.240595995	0.241328776	0.24987787	0.219621413	0.218368337	0.233023942	0.202651114	0.202247187	2.424243246	7-20-180517	0.238462964
7	6	0.230665387	0.231069863	0.239130437	0.216308163	0.216414258	0.228627265	0.202956595	0.203224227	2.111112248	7-21-180517	0.217578962
7	6	0.25592629	0.256228626	0.267708838	0.218213118	0.216902778	0.230092824	0.211248603	0.210063502	6.750001608	7-22-180517	0.332280605
7	6	0.222107097	0.222276509	0.233023942	0.207995007	0.206643865	0.221787989	0.18664722	0.186614558	1.780488511	7-23-180517	0.240649092
7	6	0.236261073	0.237420619	0.25012213	0.214056275	0.210552022	0.228138745	0.192416624	0.191988274	2.447369195	7-26-180517	0.279972461
7	6	0.215921421	0.214460179	0.225207627	0.205107653	0.204689786	0.217391297	0.189516027	0.189057156	1.624999952	7-27-180517	0.330417526
7	6	0.248660782	0.247679532	0.260381043	0.216987573	0.215437219	0.231069863	0.197336068	0.197361991	2.783784581	7-28-180517	0.266781767
7	6	0.247159494	0.246702492	0.256717145	0.217534295	0.217391297	0.229604304	0.205024091	0.205178306	3.400001359	7-29-180517	0.155184369
7	6	0.231000071	0.232046902	0.240718126	0.215547336	0.215192959	0.227161705	0.200223512	0.200293109	2.131148501	7-31-180517	0.344933596
7	6	0.238386294	0.236443579	0.255007327	0.214508224	0.211040542	0.229115784	0.195121709	0.194430873	2.529412597	7-32-180517	0.366559757
7	6	0.212100855	0.211040542	0.22081095	0.202623324	0.203224227	0.21348314	0.189583091	0.189545676	1.571428582	7-34-180517	0.21591095
8	6	0.241118041	0.244259894	0.251099169	0.223514657	0.223497808	0.238397658	0.202811046	0.202735707	1.999999278	8-1-180517	0.366279436
8	6	0.233015057	0.234489501	0.241328776	0.203281403	0.202735707	0.215437219	0.189006451	0.188568637	3.241380469	8-2-180517	0.235150558
8	6	0.243038595	0.242305815	0.254518807	0.227130795	0.227650225	0.241206646	0.210067696	0.209574983	1.810810168	8-3-180517	0.379444907
8	6	0.23951468	0.241084516	0.251709819	0.218537644	0.217147037	0.231069863	0.206934192	0.206643865	3.279071408	8-4-180517	0.284066301
8	6	0.26541114	0.2642892	0.277967751	0.231594582	0.230092824	0.246702492	0.2131449	0.21299462	2.999998128	8-6-180517	0.203419738
8	6	0.243354847	0.243282855	0.252564728	0.228480287	0.228627265	0.242305815	0.215752016	0.214948699	2.07142737	8-7-180517	0.19924719
8	6	0.256021945	0.255495846	0.268197358	0.231977754	0.231069863	0.244259894	0.215189412	0.214948699	2.515150085	8-8-180517	0.239101533
8	6	0.242626405	0.244748414	0.251587689	0.222061354	0.222276509	0.233268201	0.209610146	0.209086463	2.703701791	8-11-180517	0.374845385
8	6	0.253281795	0.254274547	0.266731799	0.220312355	0.218856871	0.234123111	0.204299166	0.203712747	3.338707475	8-12-180517	0.168270289
8	6	0.228078258	0.226673186	0.238275528	0.213598565	0.21299462	0.226184666	0.20043171	0.199804589	2.0370382	8-15-180517	0.181767977
8	6	0.233632819	0.23595506	0.241817296	0.207657621	0.207132384	0.221299469	0.193981008	0.193942353	3.185186373	8-16-180517	0.246069042
8	6	0.252601367	0.252076209	0.266243279	0.226727758	0.225696146	0.238397658	0.209260281	0.209086463	2.588233984	8-20-180517	0.149897119
8	6	0.22593824	0.225696146	0.23497802	0.211459278	0.211529061	0.225207627	0.191839173	0.191499755	1.707317817	8-21-180517	0.263768188
8	6	0.245858686	0.245481193	0.254274547	0.227048664	0.227161705	0.239863217	0.210700062	0.210307762	2.086955616	8-22-180517	0.310209476
8	6	0.242316283	0.242794335	0.251587689	0.22257852	0.221787989	0.233023942	0.210665248	0.210552022	2.869562807	8-23-180517	0.20789391
8	6	0.239618956	0.239863217	0.24987787	0.214380977	0.21397166	0.225207627	0.204048752	0.204201266	3.65000132	8-24-180517	0.284474549
8	6	0.248827165	0.247435272	0.257572055	0.282866702	0.248168051	0.270029306	0.213803736	0.21299462	0.97916669	8-25-180517	0.208953271
8	6	0.225912001	0.225696146	0.232535422	0.203666554	0.203224227	0.218368337	0.189174963	0.189545676	2.642858151	8-28-180517	0.285631582
8	6	0.233491522	0.234489501	0.245969713	0.212178504	0.211040542	0.224719107	0.196198458	0.195407912	2.500000896	8-29-180517	0.160136739
8	6	0.208998118	0.209086463	0.219345391	0.191727065	0.190034196	0.203712747	0.175993622	0.175867125	2.344827523	8-31-180517	0.449790633
9	6	0.20196059	0.202491447	0.210674152	0.18695409	0.186614558	0.19833903	0.172285193	0.171958968	2.083333322	9-1-180517	0.173744193
9	6	0.219783017	0.21983391	0.225207627	0.205785566	0.205178306	0.218856871	0.18764498	0.187591597	1.833334082	9-2-180517	0.316031419
9	6	0.205851379	0.204201266	0.214948699	0.187754619	0.186126038	0.200293109	0.175509249	0.175378606	2.681818317	9-3-180517	0.39890837
9	6	0.200463269	0.201514408	0.210918412	0.191908949	0.190034196	0.202857837	0.179923028	0.179286763	2.06818177	9-6-180517	0.306651972
9	6	0.241441225	0.243282855	0.253541768	0.215749898	0.211040542	0.234489501	0.188110569	0.187591597	2.375000581	9-7-180517	0.211394545
9	6	0.21255097	0.212017581	0.222276509	0.193795172	0.192965314	0.207132384	0.173653815	0.173424527	1.974999983	9-8-180517	0.254539806
9	6	0.220852816	0.222032249	0.228993654	0.196760738	0.194430873	0.210063502	0.178823772	0.178798243	2.765625874	9-10-180517	0.20566154
9	6	0.210973493	0.2137274	0.21812408	0.192134777	0.191011235	0.204201266	0.179114533	0.179286763	2.937500043	9-11-180517	0.309249655
9	6	0.252126009	0.251587689	0.265754759	0.215122369	0.212017581	0.229604304	0.193788921	0.193453833	3.131579679	9-12-180517	0.264668968
9	6	0.235418559	0.23497802	0.243282855	0.217268762	0.216169998	0.230092824	0.197710578	0.197361991	2.000000798	9-13-180517	0.254220739
9	6	0.23143453	0.233023942	0.239008307	0.211069107	0.210063502	0.226673186	0.196287737	0.195896432	2.620690799	9-14-180517	0.287414478
9	6	0.231944469	0.230581343	0.239374697	0.21066282	0.209574983	0.224230587	0.195076006	0.194919392	2.433334214	9-18-180517	0.206126121
9	6	0.231074362	0.231069863	0.240840256	0.200185745	0.197361991	0.215803608	0.181589538	0.181240842	3.090910021	9-20-180517	0.292088473
9	6	0.245614772	0.246702492	0.253541768	0.215100828	0.21348314	0.226673186	0.201728385	0.200537369	3.566038902	9-22-180517	0.222944352
9	6	0.221594988	0.222276509	0.230337083	0.205217265	0.203712747	0.216414258	0.189769779	0.189545676	2.310345801	9-23-180517	0.176969941
[truncated: 19,876 more rows]
